# Supplementary material for: Bis(1H-benzotriazole-4-sulfonato-κ2 N 3,O)(2,2′-bipyridyl-κ2 N,N′)cadmium
Source: Acta Crystallogr Sect E Struct Rep Online. 2011 Nov 5;67(Pt 12):m1699. doi: 10.1107/S160053681104596X (PMC3238624; doi:10.1107/S160053681104596X)
Supplement: Supplementary file 2 [file e-67-m1699-Isup2.hkl]

# 
# h,k,l, Fc-squared, Fo-squared, sigma(Fo-squared) and status flag 
# 
data_I
_shelx_title ' 1 in C2/c' 
_shelx_refln_list_code          4 
_shelx_F_calc_maximum      407.48 
_exptl_crystal_F_000      1328.00 
_reflns_d_resolution_high  0.7473 
 
loop_ 
 _symmetry_equiv_pos_as_xyz 
 'x, y, z' 
 '-x, y, -z+1/2' 
 'x+1/2, y+1/2, z' 
 '-x+1/2, y+1/2, -z+1/2' 
 '-x, -y, -z' 
 'x, -y, z-1/2' 
 '-x+1/2, -y+1/2, -z' 
 'x+1/2, -y+1/2, z-1/2' 
 
_cell_length_a     8.1480 
_cell_length_b    17.2070 
_cell_length_c    17.7200 
_cell_angle_alpha  90.000 
_cell_angle_beta  103.291 
_cell_angle_gamma  90.000 
 
_shelx_F_squared_multiplier     1.000 
 
loop_ 
 _refln_index_h 
 _refln_index_k 
 _refln_index_l 
 _refln_F_squared_calc 
 _refln_F_squared_meas 
 _refln_F_squared_sigma 
 _refln_observed_status 
   2   0   0     3177.89     3481.35     32.87 o 
   4   0   0     3245.06     2962.45     43.83 o 
   6   0   0     5871.91     6963.19     84.25 o 
   8   0   0     3584.91     3964.70     75.73 o 
  10   0   0      807.90      774.66     28.92 o 
   1   1   0    71877.59    85712.01   2032.15 o 
   3   1   0    30668.32    34766.25    188.24 o 
   5   1   0     4109.11     4517.74     43.26 o 
   7   1   0     4999.57     4648.21     77.43 o 
   9   1   0      591.27      517.99     18.31 o 
   0   2   0    88223.57    82850.27   1985.18 o 
   2   2   0      334.90      395.86     21.54 o 
   4   2   0    22042.68    26105.36    519.03 o 
   6   2   0     4967.20     5325.85    499.18 o 
   8   2   0     3466.34     3235.63    143.30 o 
  10   2   0     1001.52     1037.56     48.21 o 
   1   3   0    10443.40    10419.74    195.52 o 
   3   3   0    30964.93    31147.81   1635.15 o 
   5   3   0     3528.63     3273.73    250.60 o 
   7   3   0     3802.96     3866.18    386.46 o 
   9   3   0     1992.32     1853.21     51.04 o 
   0   4   0     4793.53     4619.63    149.36 o 
   2   4   0    29383.88    28155.26    802.83 o 
   4   4   0     6957.05     7758.75    560.00 o 
   6   4   0     5812.98     5899.93    422.62 o 
   8   4   0     2412.04     2292.19     67.92 o 
  10   4   0     1306.09     1297.59     38.34 o 
   1   5   0     7445.42     6518.36    140.64 o 
   3   5   0    37015.53    38842.63   1271.92 o 
   5   5   0     2866.20     2771.73    166.72 o 
   7   5   0     1771.21     1961.49    122.91 o 
   9   5   0     5444.98     5076.36    191.76 o 
   0   6   0    17262.17    16840.27    744.60 o 
   2   6   0    45835.72    45736.46   1216.70 o 
   4   6   0       81.24      149.77     22.46 o 
   6   6   0     5159.88     5050.34    255.30 o 
   8   6   0     2981.96     2782.55     38.97 o 
  10   6   0      942.39      995.37     35.12 o 
   1   7   0     5371.51     4934.63    144.12 o 
   3   7   0    11394.66    11622.41    402.57 o 
   5   7   0     2154.09     2083.63    117.14 o 
   7   7   0     1376.80     1372.05     26.17 o 
   9   7   0     3019.99     2971.63    134.53 o 
   0   8   0    14442.59    14461.85    743.88 o 
   2   8   0       40.04       48.18     18.52 o 
   4   8   0      730.29      714.73     19.77 o 
   6   8   0     3736.01     3602.82     81.61 o 
   8   8   0     2770.42     2552.89     52.72 o 
   1   9   0     4746.49     5109.68    116.53 o 
   3   9   0     1683.65     1566.88     48.00 o 
   5   9   0       83.40       95.51      8.41 o 
   7   9   0     2569.23     2267.99     45.45 o 
   9   9   0      451.44      450.95     24.45 o 
   0  10   0    13550.11    13421.92    803.10 o 
   2  10   0       44.46       46.45      3.80 o 
   4  10   0     5912.48     6455.94    251.51 o 
   6  10   0      327.15      260.59     13.00 o 
   8  10   0     1605.83     1528.61     40.97 o 
   1  11   0     3008.58     3291.34     89.18 o 
   3  11   0     1391.60     1300.41     38.88 o 
   5  11   0        0.96        2.90      6.42 o 
   7  11   0     1106.36     1068.11     33.40 o 
   9  11   0       36.56       32.51     11.54 o 
   0  12   0    11680.94    12304.62    758.41 o 
   2  12   0      114.31      158.62     18.18 o 
   4  12   0     2178.91     2084.85     38.98 o 
   6  12   0      106.56      100.34     13.25 o 
   8  12   0     1006.17     1035.47     67.69 o 
   1  13   0      784.42      804.84     25.45 o 
   3  13   0       26.90       26.32      6.22 o 
   5  13   0      182.52      208.79     16.44 o 
   7  13   0      223.92      226.85     18.25 o 
   0  14   0        3.16        3.84      4.89 o 
   2  14   0        0.94        8.02      4.21 o 
   4  14   0        5.53       10.78      5.34 o 
   6  14   0       69.07       49.38     10.66 o 
   8  14   0       83.30       60.96     14.85 o 
   1  15   0      431.94      403.72     13.63 o 
   3  15   0     1604.63     1507.98     53.32 o 
   5  15   0      287.61      250.63     18.33 o 
   7  15   0       76.73       75.66     14.20 o 
   0  16   0      298.48      321.51     17.07 o 
   2  16   0      341.57      326.28     10.75 o 
   4  16   0      651.40      639.97     28.25 o 
   6  16   0       59.69       55.23     12.46 o 
   1  17   0        0.67        5.34      4.46 o 
   3  17   0      296.99      295.38     22.96 o 
   5  17   0       54.95       58.51     12.39 o 
   7  17   0      450.73      397.00     39.08 o 
   0  18   0     1865.70     1949.56    166.92 o 
   2  18   0      127.80      121.74      9.69 o 
   4  18   0      532.57      639.52     30.61 o 
   6  18   0      283.09      253.41     21.14 o 
   1  19   0      255.59      302.01     14.46 o 
   3  19   0      184.43      219.15     16.59 o 
   5  19   0      666.35      656.12     30.12 o 
   0  20   0     1030.57     1179.52     47.00 o 
   2  20   0      275.83      298.01     15.43 o 
   4  20   0      346.95      340.52     23.62 o 
   1  21   0      719.21      766.65     69.76 o 
   3  21   0      699.69      777.22     39.02 o 
   2  22   0     1705.24     1849.49    111.04 o 
  -9   1   1       27.64       26.19      7.22 o 
  -7   1   1     3073.05     2854.33     41.22 o 
  -5   1   1      313.84      319.28     49.92 o 
  -3   1   1        0.73       36.28      5.36 o 
  -1   1   1       30.23       57.26     17.41 o 
   1   1   1     1396.16     1718.75     72.26 o 
   3   1   1      471.93      511.96     26.05 o 
   5   1   1      592.59      782.74     34.70 o 
   7   1   1     1622.70     2003.29     50.65 o 
   9   1   1      783.57      735.87     21.53 o 
 -10   2   1      636.04      612.75     26.40 o 
  -8   2   1        4.03       -2.54      4.85 o 
  -6   2   1     5488.97     5874.24    690.94 o 
  -4   2   1     1940.89     2323.70    389.36 o 
  -2   2   1    23755.82    24100.99   1645.86 o 
   0   2   1      409.38      517.76     24.36 o 
   2   2   1     4336.96     4488.39    216.45 o 
   4   2   1     1103.24     1277.38     30.07 o 
   6   2   1       77.25      119.47     10.81 o 
   8   2   1       28.43       16.63      6.25 o 
  10   2   1       53.06       57.47     17.78 o 
  -9   3   1       85.22       75.06     11.75 o 
  -7   3   1     5668.40     5285.13    202.59 o 
  -5   3   1        5.16       11.03      3.37 o 
  -3   3   1     7027.77     7206.65    481.07 o 
  -1   3   1     1856.33     2071.84     50.77 o 
   1   3   1     6201.66     6085.38    468.85 o 
   3   3   1      657.57      962.01     88.17 o 
   5   3   1     4074.92     4719.78    167.16 o 
   7   3   1     1199.11     1200.46    115.65 o 
   9   3   1     2523.99     2355.35     53.69 o 
 -10   4   1      621.07      595.38     27.02 o 
  -8   4   1      241.28      207.48     15.29 o 
  -6   4   1     5585.97     5739.46    468.42 o 
  -4   4   1      731.33      924.84     41.44 o 
  -2   4   1     8882.25     9282.68    538.85 o 
   0   4   1    11810.40    11454.72    238.21 o 
   2   4   1     3921.41     3673.63    138.58 o 
   4   4   1      616.14      645.15     43.30 o 
   6   4   1     1240.53     1317.00     74.09 o 
   8   4   1     2543.80     2520.20    199.90 o 
  10   4   1        3.77        4.31     10.11 o 
  -9   5   1      184.42      161.38     13.38 o 
  -7   5   1      367.21      348.30     34.94 o 
  -5   5   1     2626.68     2747.98    224.94 o 
  -3   5   1    21636.41    22358.17    912.69 o 
  -1   5   1     2946.91     3112.08    126.95 o 
   1   5   1      316.68      265.57     15.55 o 
   3   5   1      931.67      865.86     44.61 o 
   5   5   1     4989.73     4840.73    238.13 o 
   7   5   1      813.30      847.89     50.65 o 
   9   5   1     1302.49     1078.96     34.17 o 
 -10   6   1      592.53      560.63     27.20 o 
  -8   6   1     3058.13     2963.53     40.28 o 
  -6   6   1      913.93      866.02     45.08 o 
  -4   6   1    17955.36    18775.37    802.46 o 
  -2   6   1    23206.51    23519.33    436.42 o 
   0   6   1      675.72      667.68     20.35 o 
   2   6   1    10640.89    10438.44    259.30 o 
   4   6   1     3482.78     3177.28    127.39 o 
   6   6   1      113.20      134.85      7.79 o 
   8   6   1     1901.77     1743.46     40.54 o 
  10   6   1      268.70      294.88     21.35 o 
  -9   7   1      193.72      176.65     17.99 o 
  -7   7   1     2969.30     2799.83     40.70 o 
  -5   7   1    11570.56    12799.27    664.58 o 
  -3   7   1      947.03     1100.66     46.40 o 
  -1   7   1    17639.15    16431.55    357.91 o 
   1   7   1    11456.48    11780.56    311.90 o 
   3   7   1     4279.15     4073.73    178.40 o 
   5   7   1      485.82      480.01     23.23 o 
   7   7   1     6154.34     5723.91     51.62 o 
   9   7   1      395.07      371.09     34.33 o 
 -10   8   1      138.47      143.06     17.56 o 
  -8   8   1     4041.22     3711.72     86.69 o 
  -6   8   1        5.56       26.04      9.41 o 
  -4   8   1    24386.72    24546.27    874.56 o 
  -2   8   1     3207.16     3601.21     90.26 o 
   0   8   1    21910.85    21384.02    628.35 o 
   2   8   1       11.00       29.06      2.93 o 
   4   8   1    10514.80    11251.35    313.35 o 
   6   8   1     5663.62     5203.26     84.62 o 
   8   8   1      310.91      297.36     19.44 o 
  -9   9   1       16.99       36.64     10.85 o 
  -7   9   1     2489.75     2452.59     71.50 o 
  -5   9   1     9326.75     9209.46    287.13 o 
  -3   9   1        8.16       36.52      8.89 o 
  -1   9   1    28889.63    27792.21    835.32 o 
   1   9   1     4264.38     4345.83    140.94 o 
   3   9   1    12998.87    12812.80    482.64 o 
   5   9   1     3974.51     3982.71    164.55 o 
   7   9   1     3398.48     3087.90     53.18 o 
   9   9   1       81.40       74.65     23.25 o 
  -8  10   1     1639.02     1546.51     40.97 o 
  -6  10   1     1028.60     1073.14     38.91 o 
  -4  10   1     9891.19     9601.67    251.07 o 
  -2  10   1     1539.12     1492.00     47.81 o 
   0  10   1    18486.70    18834.82    496.77 o 
   2  10   1     2147.99     2133.63     82.74 o 
   4  10   1     8023.27     8308.61    225.62 o 
   6  10   1     7796.66     6793.54    300.36 o 
   8  10   1      664.79      609.53     27.01 o 
  -9  11   1      121.83      116.87     16.14 o 
  -7  11   1     1846.13     1785.67     95.70 o 
  -5  11   1     3165.41     3040.55    130.64 o 
  -3  11   1     5470.58     5469.55    107.04 o 
  -1  11   1    11896.90    11800.45    455.69 o 
   1  11   1    10549.43    10829.63    403.96 o 
   3  11   1     4157.71     4223.66     80.08 o 
   5  11   1     9047.17     8419.69    109.13 o 
   7  11   1     1979.23     1781.31     59.66 o 
   9  11   1      755.93      723.95     31.68 o 
  -8  12   1      476.35      488.12     25.38 o 
  -6  12   1     2623.18     2387.76    128.69 o 
  -4  12   1     3186.05     3297.41     43.70 o 
  -2  12   1     7882.98     8191.70    199.77 o 
   0  12   1    11505.55    11428.52    348.66 o 
   2  12   1    11010.07    11371.90    276.74 o 
   4  12   1     5591.32     5797.96    164.45 o 
   6  12   1     4019.09     3584.82    112.25 o 
   8  12   1      598.33      506.80     26.25 o 
  -7  13   1     2453.43     2343.84     50.36 o 
  -5  13   1     4435.55     4090.04    186.66 o 
  -3  13   1     8568.86     8710.14    187.63 o 
  -1  13   1      493.45      485.21     12.25 o 
   1  13   1    18965.79    18820.59    653.42 o 
   3  13   1     2367.96     2541.28     88.25 o 
   5  13   1     7951.07     7429.46    185.31 o 
   7  13   1      305.00      266.94     24.84 o 
  -8  14   1      787.77      755.76     57.83 o 
  -6  14   1     1932.92     1736.80     42.26 o 
  -4  14   1     4625.62     4521.96    123.48 o 
  -2  14   1    15629.77    15512.51    604.04 o 
   0  14   1      157.03      154.07      6.56 o 
   2  14   1     9932.36    10473.88    239.94 o 
   4  14   1     8653.71     7924.52    413.87 o 
   6  14   1     1516.55     1442.75     85.10 o 
   8  14   1     1463.63     1412.06     43.48 o 
  -7  15   1     2114.34     2018.98    202.23 o 
  -5  15   1     1381.52     1296.88     95.33 o 
  -3  15   1     6550.27     6645.64    181.75 o 
  -1  15   1     1775.13     1764.22     62.23 o 
   1  15   1    10581.03    10307.16    549.39 o 
   3  15   1     3565.98     3643.12     98.66 o 
   5  15   1     3337.52     3214.01    248.98 o 
   7  15   1      699.13      722.11     30.99 o 
  -6  16   1     1332.52     1293.58     83.40 o 
  -4  16   1     1982.71     2065.31     43.73 o 
  -2  16   1     6767.43     7144.46    278.46 o 
   0  16   1     4609.18     4748.51    167.96 o 
   2  16   1     1790.14     1821.60     67.35 o 
   4  16   1     3044.42     3082.38    125.90 o 
   6  16   1     1124.34     1051.87     71.22 o 
  -7  17   1      740.84      709.02     31.85 o 
  -5  17   1     1494.66     1548.69    129.18 o 
  -3  17   1     4763.77     4915.16    189.42 o 
  -1  17   1     6274.34     6412.23    297.82 o 
   1  17   1      609.80      653.62     18.04 o 
   3  17   1     1830.66     1791.14     65.87 o 
   5  17   1     1473.76     1450.43    126.62 o 
  -6  18   1      540.02      527.44     55.03 o 
  -4  18   1     3526.43     3567.43    202.72 o 
  -2  18   1     2754.11     2986.85     99.87 o 
   0  18   1     3620.30     3717.81    161.81 o 
   2  18   1      318.23      289.58     14.97 o 
   4  18   1     2503.25     2620.87    165.34 o 
   6  18   1      736.45      706.22     31.42 o 
  -5  19   1     2393.46     2572.65    179.34 o 
  -3  19   1     1426.20     1382.30     83.75 o 
  -1  19   1     2609.52     2683.40    127.79 o 
   1  19   1      375.57      394.79     58.56 o 
   3  19   1     2155.86     2173.51    104.23 o 
   5  19   1      242.16      229.25     20.28 o 
  -4  20   1     2915.07     2911.28    220.00 o 
  -2  20   1      203.03      198.89     19.70 o 
   0  20   1     2256.30     2394.46    151.67 o 
   2  20   1      155.91      138.27     12.74 o 
   4  20   1     1529.70     1676.59     67.08 o 
  -3  21   1      901.99      878.23     32.24 o 
  -1  21   1      395.63      460.46     32.63 o 
   1  21   1      997.76     1099.69    109.09 o 
   3  21   1     1269.53     1435.36    103.10 o 
  -2  22   1      544.92      629.65     34.21 o 
   0  22   1      379.46      456.32     33.60 o 
   2  22   1      722.26      776.40    105.68 o 
 -10   0   2      103.75       74.02     17.78 o 
  -8   0   2     3116.68     3445.07     67.94 o 
  -6   0   2    15695.72    15794.77    120.29 o 
  -4   0   2     7544.53     6621.07     61.12 o 
  -2   0   2       60.89       45.29      4.38 o 
   0   0   2    19218.69    20441.77    139.53 o 
   2   0   2    59986.60    58303.78   5569.26 o 
   4   0   2    13864.09    16226.26    110.31 o 
   6   0   2     5615.91     6276.76     84.50 o 
   8   0   2     1141.25     1352.34    187.74 o 
  10   0   2     3099.12     3117.32     81.09 o 
  -9   1   2     5270.33     5403.25    191.14 o 
  -7   1   2     4327.28     4235.14     48.86 o 
  -5   1   2    11109.24    10541.10    378.04 o 
  -3   1   2     3670.32     3480.39    121.02 o 
  -1   1   2    55211.48    66886.26   5397.13 o 
   1   1   2     3896.70     4170.65    127.39 o 
   3   1   2    12134.77    13266.43     75.85 o 
   5   1   2    14281.39    16888.45     88.80 o 
   7   1   2     7943.01     8743.60    495.73 o 
   9   1   2      486.72      426.37     31.41 o 
 -10   2   2      791.17      810.37     53.69 o 
  -8   2   2     4782.59     4655.26    112.78 o 
  -6   2   2     8817.95     8362.69     51.53 o 
  -4   2   2    15287.64    13955.93    450.24 o 
  -2   2   2    27971.70    24448.85    139.70 o 
   0   2   2     1815.07     2200.07     77.66 o 
   2   2   2    36367.47    39005.94   1346.15 o 
   4   2   2    26772.88    29055.36   1838.17 o 
   6   2   2     3786.43     4133.05    253.14 o 
   8   2   2     3080.31     3259.11    414.20 o 
  10   2   2     2160.14     2044.93     67.94 o 
  -9   3   2     2017.58     1942.56    113.72 o 
  -7   3   2     7681.81     7167.80    138.36 o 
  -5   3   2     6478.98     6351.02    240.95 o 
  -3   3   2     7431.72     7765.08    520.40 o 
  -1   3   2     5405.14     5477.34    309.61 o 
   1   3   2   166041.53   158373.13  17785.21 o 
   3   3   2    15026.92    16593.96   1152.64 o 
   5   3   2    13280.04    14308.92   1049.05 o 
   7   3   2     2243.22     2095.99    183.64 o 
   9   3   2     1396.13     1364.67     55.64 o 
 -10   4   2     3129.59     3220.98    154.62 o 
  -8   4   2     2179.89     2055.88     55.88 o 
  -6   4   2     7926.16     7714.36    263.23 o 
  -4   4   2     4485.61     4224.22    264.17 o 
  -2   4   2    11495.27    10900.97    247.28 o 
   0   4   2    56015.76    53318.44   2098.38 o 
   2   4   2    28173.68    28949.13   1553.48 o 
   4   4   2    19674.23    19310.26   1378.83 o 
   6   4   2      119.63      109.65      7.96 o 
   8   4   2     5205.63     5258.92    527.57 o 
  10   4   2      635.63      596.09     39.69 o 
  -9   5   2      804.40      777.32     27.51 o 
  -7   5   2    12348.44    11895.22    207.22 o 
  -5   5   2       74.29       99.83     11.88 o 
  -3   5   2    30556.42    30842.19   1564.89 o 
  -1   5   2      123.51      109.10      8.55 o 
   1   5   2   105258.26    95487.04   4645.31 o 
   3   5   2      181.10      217.75     12.41 o 
   5   5   2     7979.55     8218.19    475.22 o 
   7   5   2      344.61      334.32     22.81 o 
   9   5   2     1449.92     1495.42     39.49 o 
 -10   6   2     1987.23     2127.69    151.70 o 
  -8   6   2      427.51      386.31     19.34 o 
  -6   6   2     7451.48     6890.88     63.18 o 
  -4   6   2     9543.85     9876.50    565.57 o 
  -2   6   2     6040.38     6102.24    189.02 o 
   0   6   2     1965.83     1960.85     59.25 o 
   2   6   2    26147.16    26593.21    929.66 o 
   4   6   2    15823.17    15306.36    803.36 o 
   6   6   2     1075.97      979.41     67.63 o 
   8   6   2     3505.89     3101.20     53.56 o 
  -9   7   2      486.44      445.56     38.11 o 
  -7   7   2     8444.01     8188.58    257.14 o 
  -5   7   2      137.36      179.39     19.10 o 
  -3   7   2    21331.71    21124.02    834.73 o 
  -1   7   2     2875.55     3023.06    109.79 o 
   1   7   2    21039.70    19245.85    591.36 o 
   3   7   2      589.49      545.51     15.68 o 
   5   7   2     9413.88     9515.40    473.55 o 
   7   7   2      135.26      140.82     14.45 o 
   9   7   2      398.68      384.58     22.85 o 
 -10   8   2      224.90      206.13     20.11 o 
  -8   8   2      545.70      530.79     23.54 o 
  -6   8   2     9488.10     9443.81     76.65 o 
  -4   8   2     5835.89     6675.29    215.21 o 
  -2   8   2     3550.97     3489.95     97.20 o 
   0   8   2    13126.97    12918.40    289.38 o 
   2   8   2     3965.95     3580.85     70.89 o 
   4   8   2     3981.53     4117.17    174.26 o 
   6   8   2      856.68      869.04     58.71 o 
   8   8   2     1101.56     1057.39     42.25 o 
  -9   9   2      357.54      364.38     22.38 o 
  -7   9   2     1107.05     1076.91     55.99 o 
  -5   9   2     4274.35     4096.16     67.83 o 
  -3   9   2     3281.23     3577.42    101.12 o 
  -1   9   2     8745.98     9065.51    173.27 o 
   1   9   2     7913.89     7708.13    303.65 o 
   3   9   2     7381.00     7297.57    242.27 o 
   5   9   2      489.85      520.74     42.16 o 
   7   9   2      735.06      711.59     43.71 o 
   9   9   2      239.80      237.39     19.50 o 
  -8  10   2      906.99      896.88     31.76 o 
  -6  10   2      158.24      158.01     11.71 o 
  -4  10   2     1593.10     1544.60     50.41 o 
  -2  10   2     5753.30     6171.42    166.01 o 
   0  10   2     6545.24     6655.59    197.73 o 
   2  10   2     4074.50     4140.74     80.83 o 
   4  10   2       11.81       58.48     23.63 o 
   6  10   2     1584.14     1396.74     35.29 o 
   8  10   2        9.91       12.19      8.86 o 
  -9  11   2      598.19      627.97     42.00 o 
  -7  11   2      105.16       95.19     10.35 o 
  -5  11   2     4014.85     3933.87    101.11 o 
  -3  11   2      326.15      343.60     22.88 o 
  -1  11   2     6911.02     6704.13    164.07 o 
   1  11   2      215.15      183.23      7.11 o 
   3  11   2     2209.91     2255.08     85.52 o 
   5  11   2        1.51        5.90     15.34 o 
   7  11   2      389.98      331.31     20.22 o 
   9  11   2       27.29       22.61     11.77 o 
  -8  12   2      454.27      449.75     24.36 o 
  -6  12   2      273.06      301.13     14.53 o 
  -4  12   2     1338.63     1285.16     23.97 o 
  -2  12   2      321.87      350.31      7.95 o 
   0  12   2        0.89        8.99      3.18 o 
   2  12   2     2141.31     2016.93     51.85 o 
   4  12   2      108.74       95.64     13.42 o 
   6  12   2      425.21      361.25     25.81 o 
   8  12   2       22.64       26.47     10.96 o 
  -7  13   2      126.47      112.20     14.86 o 
  -5  13   2      123.68      119.81     10.61 o 
  -3  13   2       41.64       53.32      8.89 o 
  -1  13   2        4.22        8.39      2.88 o 
   1  13   2       44.39       37.72      4.17 o 
   3  13   2     1594.85     1491.82     54.07 o 
   5  13   2       72.52       73.01     11.45 o 
   7  13   2       46.17       54.65     11.79 o 
  -8  14   2      183.56      180.75     22.52 o 
  -6  14   2        8.77        4.60      7.20 o 
  -4  14   2       23.18       15.43      7.43 o 
  -2  14   2       49.77       73.59      8.33 o 
   0  14   2       95.21       82.25      5.49 o 
   2  14   2      377.74      412.78     10.70 o 
   4  14   2      280.70      255.14     14.14 o 
   6  14   2        5.59        5.11      7.23 o 
   8  14   2        4.89       -1.89     10.02 o 
  -7  15   2      442.42      452.65     30.68 o 
  -5  15   2     1677.24     1707.43     70.82 o 
  -3  15   2       49.41       65.68     11.07 o 
  -1  15   2      330.10      348.65     13.52 o 
   1  15   2     1144.18     1180.91     30.24 o 
   3  15   2        3.70       19.65     15.31 o 
   5  15   2      109.49      109.67     19.85 o 
   7  15   2      632.32      573.31     28.74 o 
  -6  16   2       58.32       57.37     12.30 o 
  -4  16   2     1578.15     1570.05     70.61 o 
  -2  16   2      574.62      665.19     27.39 o 
   0  16   2      868.83      920.42     33.45 o 
   2  16   2      196.92      194.04     12.35 o 
   4  16   2       12.19       19.98      7.24 o 
   6  16   2      173.32      169.96     18.19 o 
  -7  17   2      287.76      309.27     22.71 o 
  -5  17   2     1361.41     1311.60     38.21 o 
  -3  17   2        0.22        3.77      8.86 o 
  -1  17   2     3551.01     3745.81    151.82 o 
   1  17   2        0.12        3.19      5.37 o 
   3  17   2      551.20      618.19     30.00 o 
   5  17   2        5.90        5.45      8.51 o 
  -6  18   2        6.35       14.54     10.59 o 
  -4  18   2      123.70      121.66     15.35 o 
  -2  18   2     1454.93     1613.29     49.11 o 
   0  18   2      864.84      891.94     51.28 o 
   2  18   2     1048.48     1072.11     68.19 o 
   4  18   2       54.62       46.12      9.32 o 
   6  18   2       68.33       49.53     12.98 o 
  -5  19   2      124.59      150.90     18.46 o 
  -3  19   2      261.62      266.66     21.35 o 
  -1  19   2      849.61      917.28     28.73 o 
   1  19   2      927.19      951.81     96.18 o 
   3  19   2      250.79      266.65     16.94 o 
   5  19   2       33.95       45.00     12.61 o 
  -4  20   2      298.44      302.32     21.82 o 
  -2  20   2      357.79      397.31     18.10 o 
   0  20   2      569.28      672.09     45.05 o 
   2  20   2      242.14      240.84     18.60 o 
   4  20   2      346.57      319.52     18.21 o 
  -3  21   2      878.45      860.53     32.02 o 
  -1  21   2      167.90      201.86     25.08 o 
   1  21   2      845.44      985.57     97.16 o 
   3  21   2       27.39       46.12     12.31 o 
   0  22   2      473.20      552.51     37.50 o 
   2  22   2      555.31      709.32     43.10 o 
  -9   1   3      174.21      178.89     21.18 o 
  -7   1   3       91.99       89.40      9.97 o 
  -5   1   3     1268.17     1366.65     49.55 o 
  -3   1   3    12647.96    12021.18    453.40 o 
  -1   1   3     3637.12     4001.86    153.65 o 
   1   1   3      192.52      180.97      6.91 o 
   3   1   3     2265.12     2617.53    167.86 o 
   5   1   3      107.67      122.88     11.15 o 
   7   1   3       70.36      100.84      7.73 o 
   9   1   3        0.45        2.68     12.42 o 
 -10   2   3      325.54      321.61     19.94 o 
  -8   2   3        0.93       -0.90      4.93 o 
  -6   2   3     1580.88     1498.94     41.86 o 
  -4   2   3     1798.10     1544.07     17.41 o 
  -2   2   3     6041.15     6043.01    129.82 o 
   0   2   3    96036.84   103132.98   4419.67 o 
   2   2   3      698.56      599.01     26.86 o 
   4   2   3      508.70      820.30     41.39 o 
   6   2   3       40.61       61.36      7.00 o 
   8   2   3     2395.66     2729.77    222.61 o 
  10   2   3      407.98      362.09     33.12 o 
  -9   3   3       36.25       26.78      9.08 o 
  -7   3   3     1125.48     1014.52     24.54 o 
  -5   3   3      757.65      726.64     13.87 o 
  -3   3   3    30118.20    29763.34    787.00 o 
  -1   3   3     3954.84     4345.40    133.24 o 
   1   3   3    35008.31    38215.92   1583.68 o 
   3   3   3     1087.85     1059.21     63.06 o 
   5   3   3       83.59      107.32      8.06 o 
   7   3   3     1186.22     1230.52     95.48 o 
   9   3   3      114.18      130.15     21.84 o 
 -10   4   3      384.62      366.42     22.12 o 
  -8   4   3      178.47      155.93     13.55 o 
  -6   4   3     1377.16     1327.50     21.88 o 
  -4   4   3    21273.10    21101.14    126.20 o 
  -2   4   3      646.97      647.58     33.85 o 
   0   4   3    46220.77    45873.77   4110.64 o 
   2   4   3     2406.58     2732.38     91.87 o 
   4   4   3     2845.42     2612.09    205.12 o 
   6   4   3       10.10       16.12      4.04 o 
   8   4   3      726.76      697.16     77.60 o 
  10   4   3       26.38       35.31     16.80 o 
  -9   5   3      593.32      526.58     33.36 o 
  -7   5   3     1425.81     1377.63     34.70 o 
  -5   5   3      504.29      435.66     10.72 o 
  -3   5   3    16125.96    16171.83    119.44 o 
  -1   5   3     5378.88     5690.50    114.85 o 
   1   5   3    14795.40    14605.71    692.89 o 
   3   5   3     5832.55     5915.73    306.93 o 
   5   5   3     1372.29     1460.94    106.32 o 
   7   5   3      851.69      855.88    104.71 o 
   9   5   3       38.49       50.37     11.45 o 
 -10   6   3      491.03      535.43     26.43 o 
  -8   6   3      485.19      444.88     33.24 o 
  -6   6   3     3180.65     3101.47     84.77 o 
  -4   6   3      779.63      678.05     20.33 o 
  -2   6   3    12738.08    12262.21    110.67 o 
   0   6   3     7056.65     7288.21    254.84 o 
   2   6   3    11112.68    11406.03    528.85 o 
   4   6   3     2924.39     3057.33    165.61 o 
   6   6   3     2812.60     2605.95    141.07 o 
   8   6   3       29.74       36.03     10.24 o 
  -9   7   3     1890.46     1863.50     42.28 o 
  -7   7   3        9.11        0.97      7.79 o 
  -5   7   3     5945.89     5736.92     91.31 o 
  -3   7   3    15270.55    16429.15    243.14 o 
  -1   7   3     3119.67     2915.26     87.69 o 
   1   7   3     1010.94     1010.23     29.46 o 
   3   7   3    13533.54    13766.87    412.73 o 
   5   7   3     1216.35     1070.33     53.67 o 
   7   7   3      717.17      677.16     25.48 o 
   9   7   3     1607.99     1529.36     41.68 o 
 -10   8   3      533.67      560.11     27.63 o 
  -8   8   3      470.82      475.08     21.57 o 
  -6   8   3    10084.52     9608.50    122.72 o 
  -4   8   3      199.70      190.38     13.76 o 
  -2   8   3    20029.55    19583.57    453.39 o 
   0   8   3     9698.81     9424.90    317.44 o 
   2   8   3     5673.15     5090.84    209.37 o 
   4   8   3        4.02       11.25      4.28 o 
   6   8   3    13283.86    13152.11    913.04 o 
   8   8   3      238.08      184.48     16.93 o 
  -9   9   3     2888.00     2812.61    170.82 o 
  -7   9   3     1160.44     1126.86     30.29 o 
  -5   9   3     6194.52     5993.84     59.42 o 
  -3   9   3     6566.72     6521.69    198.48 o 
  -1   9   3    14311.20    14230.10    351.55 o 
   1   9   3       42.91      145.75      9.24 o 
   3   9   3    11128.54    11856.77    342.25 o 
   5   9   3    10475.90    10206.88    694.98 o 
   7   9   3      354.16      336.44     23.74 o 
   9   9   3     1702.74     1578.87     64.28 o 
  -8  10   3     1448.20     1396.74     41.44 o 
  -6  10   3     8941.74     8700.03    345.70 o 
  -4  10   3     2279.98     2201.20     57.55 o 
  -2  10   3    14200.40    13837.08    495.48 o 
   0  10   3     8923.72     9092.93    306.27 o 
   2  10   3     7457.22     7153.60    277.13 o 
   4  10   3     1260.17     1210.79     67.24 o 
   6  10   3     4348.20     4177.30     62.46 o 
   8  10   3      642.57      580.29     26.77 o 
  -9  11   3     1704.27     1668.77    147.93 o 
  -7  11   3     4341.83     4084.12    285.85 o 
  -5  11   3      752.42      771.95     27.04 o 
  -3  11   3     9733.91     9728.86    288.47 o 
  -1  11   3    14337.42    14406.39    328.33 o 
   1  11   3     6147.76     6270.31    221.48 o 
   3  11   3     4238.72     4405.02    155.23 o 
   5  11   3     2522.36     2436.63     93.01 o 
   7  11   3      869.26      777.36     29.44 o 
  -8  12   3     1433.19     1211.86     97.52 o 
  -6  12   3     3493.57     3347.51    107.92 o 
  -4  12   3     2412.69     2478.97     38.26 o 
  -2  12   3     2855.90     2863.09     77.26 o 
   0  12   3    22533.91    22210.07    716.24 o 
   2  12   3     1171.00     1138.77     34.06 o 
   4  12   3     5383.20     4997.55    113.60 o 
   6  12   3     1234.10     1209.16     56.74 o 
   8  12   3     3164.35     2996.59     60.35 o 
  -7  13   3     2578.03     2518.36    151.46 o 
  -5  13   3      462.29      466.54     33.46 o 
  -3  13   3    16282.65    15925.24    682.43 o 
  -1  13   3     1688.08     1865.51     50.24 o 
   1  13   3     4488.78     4607.12    135.84 o 
   3  13   3     3782.55     3549.06    135.31 o 
   5  13   3     2713.24     2691.89    103.77 o 
   7  13   3     1740.45     1587.27     42.96 o 
  -8  14   3     1891.50     1925.56    118.22 o 
  -6  14   3     1088.93     1084.27     87.05 o 
  -4  14   3     6031.03     6049.35    278.41 o 
  -2  14   3     3458.15     3529.61    113.83 o 
   0  14   3     9456.45     9575.47    312.28 o 
   2  14   3      447.50      478.01     15.85 o 
   4  14   3     4861.01     4569.64     84.90 o 
   6  14   3     1150.61     1080.63     34.69 o 
  -7  15   3     1942.40     1981.09     48.46 o 
  -5  15   3     1722.51     1720.46     59.66 o 
  -3  15   3    11361.39    11615.70    432.89 o 
  -1  15   3      376.30      414.07     11.09 o 
   1  15   3     7268.62     7586.83    204.45 o 
   3  15   3     3409.39     3297.50    130.17 o 
   5  15   3     2122.07     2119.62     80.62 o 
   7  15   3     2448.72     2277.28    133.07 o 
  -6  16   3     2303.86     2303.63    150.24 o 
  -4  16   3     4298.63     4627.79    279.33 o 
  -2  16   3     2760.15     2802.68     77.05 o 
   0  16   3     7554.26     8053.11    281.64 o 
   2  16   3     3752.09     3814.59    149.02 o 
   4  16   3     1322.64     1253.60     69.95 o 
   6  16   3     1814.78     1789.92     83.16 o 
  -7  17   3      693.71      730.49     64.53 o 
  -5  17   3     2202.30     2108.16    122.73 o 
  -3  17   3     3477.12     3755.92    167.79 o 
  -1  17   3     4175.45     4147.76    108.12 o 
   1  17   3     4803.40     4890.72    197.95 o 
   3  17   3     1268.18     1336.89     58.90 o 
   5  17   3     1610.83     1512.40     40.12 o 
  -6  18   3     1800.25     1907.30    106.90 o 
  -4  18   3     1024.09      968.32     55.92 o 
  -2  18   3     3669.54     3803.33    142.39 o 
   0  18   3     1144.01     1152.16     91.57 o 
   2  18   3     5131.29     5252.03    207.21 o 
   4  18   3      399.77      399.95     18.45 o 
   6  18   3     3095.68     3377.62     92.29 o 
  -5  19   3     1562.47     1484.79     42.52 o 
  -3  19   3      912.45      964.25     31.63 o 
  -1  19   3     3094.77     3048.67    177.56 o 
   1  19   3     1395.75     1281.12     41.03 o 
   3  19   3     1349.54     1447.36     54.24 o 
   5  19   3     1614.39     1462.87    141.47 o 
  -4  20   3      207.47      181.66     18.77 o 
  -2  20   3     3855.41     4204.06    171.41 o 
   0  20   3     1347.46     1391.88     67.69 o 
   2  20   3     1511.12     1425.03    160.10 o 
   4  20   3       98.24       83.43     13.68 o 
  -3  21   3     1344.09     1378.27     41.64 o 
  -1  21   3     2686.28     2947.11     77.19 o 
   1  21   3      885.49      815.85     96.79 o 
   3  21   3      382.48      433.88     32.51 o 
   0  22   3      723.15      792.27     72.20 o 
   2  22   3      669.79      692.93     64.28 o 
 -10   0   4     4943.95     4775.81    100.32 o 
  -8   0   4      591.77      714.19     31.41 o 
  -6   0   4    32016.84    29140.40    157.55 o 
  -4   0   4     1047.08     1153.23     25.08 o 
  -2   0   4    77447.41    76014.35  10525.63 o 
   0   0   4     8614.65     9327.35     64.77 o 
   2   0   4    32678.83    28906.32   2170.55 o 
   4   0   4    14304.34    13770.94   1870.22 o 
   6   0   4    11858.49    12069.46   1388.57 o 
   8   0   4       75.73      107.63     18.75 o 
  -9   1   4      873.47      974.03     79.02 o 
  -7   1   4    14394.21    13780.01    512.31 o 
  -5   1   4    23773.97    22811.20    423.65 o 
  -3   1   4      596.43      303.02     18.62 o 
  -1   1   4    61446.68    59479.11   4253.52 o 
   1   1   4    39103.17    37855.80   1017.21 o 
   3   1   4     3188.52     3090.84    157.14 o 
   5   1   4    22759.34    22128.90   1458.40 o 
   7   1   4      310.44      320.05     16.10 o 
   9   1   4     6027.25     7599.46    120.78 o 
 -10   2   4     1895.98     1920.06     61.85 o 
  -8   2   4     3149.48     3263.98    155.69 o 
  -6   2   4    18587.42    18555.12    395.90 o 
  -4   2   4     9709.61     9761.34    243.51 o 
  -2   2   4    72560.38    75105.63   5896.65 o 
   0   2   4     3776.35     3862.09     85.41 o 
   2   2   4    22492.89    19845.09   1284.68 o 
   4   2   4     9193.89     9125.27    491.17 o 
   6   2   4     6996.00     7112.23    404.75 o 
   8   2   4      583.61      680.35     45.92 o 
  -9   3   4      995.62      927.69     83.28 o 
  -7   3   4     4871.57     4677.97    106.91 o 
  -5   3   4    26276.44    25500.42    547.46 o 
  -3   3   4    22661.48    21594.19    453.51 o 
  -1   3   4       46.09       36.22      2.81 o 
   1   3   4      665.79      604.02     29.55 o 
   3   3   4    20687.61    20040.21    837.43 o 
   5   3   4    10445.75    10607.32    674.46 o 
   7   3   4     1921.10     2001.36    136.31 o 
   9   3   4     1329.25     1487.05    223.29 o 
 -10   4   4      444.29      374.76     21.74 o 
  -8   4   4     5774.96     5875.74    371.46 o 
  -6   4   4     1476.17     1650.99     22.47 o 
  -4   4   4    31851.10    31900.72    462.71 o 
  -2   4   4    13041.94    13466.88    266.76 o 
   0   4   4     2872.06     2655.90    115.25 o 
   2   4   4    17290.57    17234.93   1075.07 o 
   4   4   4    12199.34    11138.23    628.57 o 
   6   4   4     2455.33     2426.32    150.46 o 
   8   4   4     2198.15     2362.44    318.14 o 
  -9   5   4      217.02      213.44     16.39 o 
  -7   5   4      913.06      889.63     29.34 o 
  -5   5   4    15190.71    15249.37    442.52 o 
  -3   5   4    21149.28    21171.44    257.87 o 
  -1   5   4     5614.62     5685.39    259.80 o 
   1   5   4    39986.95    37868.32   2041.91 o 
   3   5   4    17637.85    17035.08    823.41 o 
   5   5   4       20.38       21.92      4.85 o 
   7   5   4     8884.43     9410.42    664.67 o 
   9   5   4      297.50      298.37     20.09 o 
 -10   6   4      635.32      637.00     27.95 o 
  -8   6   4     4253.07     4132.85    105.31 o 
  -6   6   4     1550.40     1407.39     29.91 o 
  -4   6   4    27934.53    26646.20    470.93 o 
  -2   6   4     8553.38     9169.47    279.91 o 
   0   6   4    14075.56    13750.34    783.37 o 
   2   6   4    10481.71    11330.03    386.35 o 
   4   6   4    10417.75     9818.49    401.85 o 
   6   6   4     5593.53     5695.86    511.82 o 
   8   6   4     1408.46     1342.30     68.18 o 
  -9   7   4      364.43      380.59     21.10 o 
  -7   7   4     3535.01     3574.67     51.21 o 
  -5   7   4     5643.58     5589.42     71.10 o 
  -3   7   4      716.40      639.93     17.19 o 
  -1   7   4     4937.38     4842.60    215.15 o 
   1   7   4    23920.44    25005.13   1136.00 o 
   3   7   4     8428.60     8033.61    533.71 o 
   5   7   4     2810.05     2749.35    256.16 o 
   7   7   4     3706.30     3463.43    346.17 o 
   9   7   4        2.62        8.87      9.38 o 
 -10   8   4      426.65      452.38     27.64 o 
  -8   8   4      400.05      401.28     20.01 o 
  -6   8   4     5154.57     5436.41    323.25 o 
  -4   8   4     6370.03     6309.07    105.92 o 
  -2   8   4      291.09      198.21      5.91 o 
   0   8   4     5465.14     5168.76    198.18 o 
   2   8   4     9619.29    10023.93    338.05 o 
   4   8   4     1902.48     1938.60     58.85 o 
   6   8   4     4019.76     3900.57    235.01 o 
   8   8   4       36.15       27.23      9.98 o 
  -9   9   4      629.42      631.08     22.12 o 
  -7   9   4      708.77      743.38     25.40 o 
  -5   9   4     2505.70     2445.02    165.34 o 
  -3   9   4     3997.86     4055.15    135.75 o 
  -1   9   4       17.16       64.13     13.71 o 
   1   9   4     4443.79     4284.82    147.05 o 
   3   9   4     2702.15     2556.39     83.68 o 
   5   9   4     6969.88     6984.23    234.81 o 
   7   9   4       16.64       17.19      8.09 o 
   9   9   4       93.12       79.77     14.70 o 
  -8  10   4        3.81       -5.60      5.60 o 
  -6  10   4     5409.92     5393.50    107.14 o 
  -4  10   4      816.57      824.10     39.33 o 
  -2  10   4     8147.31     7918.81    283.88 o 
   0  10   4      259.80      297.81     13.85 o 
   2  10   4    12777.24    13237.68    530.72 o 
   4  10   4     1028.05      977.48     53.49 o 
   6  10   4     1586.02     1428.82     53.33 o 
   8  10   4       41.74       33.84     10.93 o 
  -9  11   4      363.43      351.27     32.63 o 
  -7  11   4      119.61      133.51     23.55 o 
  -5  11   4     1020.25     1039.73     22.92 o 
  -3  11   4     2097.71     2234.15     85.35 o 
  -1  11   4      852.69      824.29     23.64 o 
   1  11   4     3606.39     3433.20     93.60 o 
   3  11   4      443.99      481.38     24.11 o 
   5  11   4     3592.25     3214.91     69.09 o 
   7  11   4      412.31      383.98     22.04 o 
  -8  12   4       87.41       98.93     14.62 o 
  -6  12   4     3020.91     2899.34    125.34 o 
  -4  12   4     1124.35     1149.11     42.25 o 
  -2  12   4     8584.21     8243.04    190.95 o 
   0  12   4     1322.73     1329.70     44.72 o 
   2  12   4     1761.30     1851.32     62.80 o 
   4  12   4     1937.41     1812.58     59.49 o 
   6  12   4       90.81      103.04     13.67 o 
   8  12   4        1.68        4.04     10.33 o 
  -7  13   4      126.70      108.26     11.47 o 
  -5  13   4      515.91      457.35     17.10 o 
  -3  13   4       85.48       88.65      9.11 o 
  -1  13   4      214.49      177.04     12.63 o 
   1  13   4      528.54      517.96     26.43 o 
   3  13   4      108.13       99.12      8.33 o 
   5  13   4      144.00      141.45     12.21 o 
   7  13   4        2.07        1.66      9.29 o 
  -8  14   4        0.98        7.75      9.55 o 
  -6  14   4      695.44      665.72     46.54 o 
  -4  14   4       22.78       30.76      7.73 o 
  -2  14   4      285.53      314.69     13.67 o 
   0  14   4       31.83       28.62      4.13 o 
   2  14   4     1635.12     1677.66     87.68 o 
   4  14   4       45.39       41.92      7.81 o 
   6  14   4       14.92       10.07      8.69 o 
  -7  15   4        2.93       -3.40      7.45 o 
  -5  15   4       16.39       34.90      8.19 o 
  -3  15   4        3.27        2.10      6.33 o 
  -1  15   4      793.01      764.12     25.01 o 
   1  15   4     2574.14     2367.36    150.99 o 
   3  15   4      353.44      352.06     18.20 o 
   5  15   4        1.03       15.46      6.89 o 
   7  15   4        1.12       -0.60     10.15 o 
  -6  16   4        3.42       -0.61      7.87 o 
  -4  16   4      171.58      181.53     13.46 o 
  -2  16   4     2492.58     2510.78    136.26 o 
   0  16   4      521.56      541.94     14.89 o 
   2  16   4     1578.12     1595.25     56.29 o 
   4  16   4       42.02       52.18      8.68 o 
   6  16   4      343.17      286.01     35.79 o 
  -7  17   4       13.71       18.68     10.49 o 
  -5  17   4        8.12        3.90      6.92 o 
  -3  17   4        3.14       13.51      9.13 o 
  -1  17   4      714.55      723.60     44.38 o 
   1  17   4      636.18      652.71     19.22 o 
   3  17   4        8.55        8.92      6.18 o 
   5  17   4      519.96      511.95     24.53 o 
  -6  18   4      319.74      305.12     22.35 o 
  -4  18   4       25.99       14.25      8.29 o 
  -2  18   4     1533.84     1689.25     82.97 o 
   0  18   4      313.54      337.32     15.49 o 
   2  18   4      247.52      276.82     15.54 o 
   4  18   4       52.64       59.13     10.04 o 
  -5  19   4      549.68      602.19     56.74 o 
  -3  19   4      255.67      297.40     20.18 o 
  -1  19   4     1675.66     1834.42     97.71 o 
   1  19   4      147.61      152.39     16.35 o 
   3  19   4       91.07       98.96     11.78 o 
   5  19   4      576.93      609.89     38.19 o 
  -4  20   4      608.06      645.96     39.33 o 
  -2  20   4      474.62      467.49     24.36 o 
   0  20   4     1393.89     1443.87    135.02 o 
   2  20   4        3.91        9.01      9.20 o 
   4  20   4      928.60      988.10     38.52 o 
  -3  21   4       81.66       68.68     14.01 o 
  -1  21   4     1998.77     2135.40    109.82 o 
   1  21   4       83.38      113.32     15.58 o 
   3  21   4      751.68      769.51     58.20 o 
  -2  22   4      288.36      293.31     73.42 o 
   0  22   4     1127.20     1211.55    108.60 o 
   2  22   4      183.86      178.68     19.63 o 
  -9   1   5      176.34      184.01     12.32 o 
  -7   1   5       68.84       64.42      7.65 o 
  -5   1   5       26.79       17.75     10.44 o 
  -3   1   5      142.14      127.47      8.52 o 
  -1   1   5    79840.53    82756.30   2809.82 o 
   1   1   5     2684.48     2804.29     36.73 o 
   3   1   5        4.71       24.59      5.72 o 
   5   1   5      239.42      249.76     20.88 o 
   7   1   5      410.66      480.36     33.42 o 
   9   1   5      289.06      349.81     21.87 o 
 -10   2   5      441.29      412.65     23.15 o 
  -8   2   5     2008.25     1967.20    103.24 o 
  -6   2   5      114.14       90.19      7.52 o 
  -4   2   5     5712.70     6232.02    309.68 o 
  -2   2   5     4414.71     4719.40    419.55 o 
   0   2   5      340.68      305.21      7.91 o 
   2   2   5     6766.50     6938.92    259.05 o 
   4   2   5     1174.92     1300.22     94.83 o 
   6   2   5      870.61      841.06     49.77 o 
   8   2   5        0.19        5.21      9.01 o 
  -9   3   5     1285.82     1296.55     34.34 o 
  -7   3   5        6.14       15.35      5.22 o 
  -5   3   5     5147.54     4895.69    193.51 o 
  -3   3   5     2231.39     2451.53    131.79 o 
  -1   3   5     2238.23     1916.21     56.97 o 
   1   3   5     1398.61     1444.50     54.06 o 
   3   3   5     8333.12     8479.04    453.09 o 
   5   3   5       19.19       40.49      4.62 o 
   7   3   5     5472.07     5765.18    408.24 o 
   9   3   5      299.49      403.73     31.90 o 
 -10   4   5        0.72       -1.83      7.91 o 
  -8   4   5     1825.27     1755.15     37.61 o 
  -6   4   5      265.62      271.99     10.01 o 
  -4   4   5     5816.44     6323.13    427.04 o 
  -2   4   5     1041.66     1292.02     53.84 o 
   0   4   5      149.91      211.43      6.59 o 
   2   4   5     2564.36     2707.05     70.82 o 
   4   4   5      913.87     1021.29     62.58 o 
   6   4   5     2711.93     2670.54    222.91 o 
   8   4   5      279.32      291.05     34.99 o 
  -9   5   5     2058.53     2212.22     74.02 o 
  -7   5   5        2.52       12.84      7.18 o 
  -5   5   5     2825.26     2782.36     74.52 o 
  -3   5   5      302.10      231.64     14.49 o 
  -1   5   5       66.32       46.33      4.95 o 
   1   5   5     8943.49     9705.14    337.20 o 
   3   5   5     2403.86     2093.55    108.81 o 
   5   5   5      233.74      234.06     17.36 o 
   7   5   5     4135.65     4436.03    215.65 o 
   9   5   5      229.04      180.92     25.81 o 
 -10   6   5     1795.71     1875.02     57.34 o 
  -8   6   5      881.89      886.52     42.61 o 
  -6   6   5      769.64      858.36     87.78 o 
  -4   6   5     2293.22     2341.41    180.56 o 
  -2   6   5    11543.04    11889.99    777.99 o 
   0   6   5     1022.04     1059.48     66.32 o 
   2   6   5    15588.05    16806.39    538.94 o 
   4   6   5     1883.68     1762.49     88.85 o 
   6   6   5      651.18      729.52     48.85 o 
   8   6   5     1425.57     1224.74     58.20 o 
  -9   7   5     2153.91     2134.80     45.67 o 
  -7   7   5     2220.14     2205.35    143.67 o 
  -5   7   5      433.50      461.60     26.66 o 
  -3   7   5    16980.49    18689.18   1765.76 o 
  -1   7   5     3744.91     3605.95    149.58 o 
   1   7   5    52483.98    48012.38   2626.14 o 
   3   7   5      147.78      132.81      9.53 o 
   5   7   5     2992.92     3131.20    210.86 o 
   7   7   5      163.08      169.57     22.52 o 
   9   7   5     1001.33      972.27     34.50 o 
 -10   8   5     1898.73     2127.48     71.83 o 
  -8   8   5      222.76      198.74     15.41 o 
  -6   8   5    14228.25    14347.60    277.47 o 
  -4   8   5       74.00       70.32     12.42 o 
  -2   8   5    12256.21    12443.57    821.94 o 
   0   8   5     5184.97     4958.58    140.68 o 
   2   8   5    14652.82    15747.80    609.83 o 
   4   8   5     7352.31     7613.67    284.14 o 
   6   8   5        9.48        1.89      5.41 o 
   8   8   5     1276.03     1143.66     35.87 o 
  -9   9   5     1038.52     1143.09    107.26 o 
  -7   9   5     8209.59     8073.13     79.94 o 
  -5   9   5      656.36      677.04     27.88 o 
  -3   9   5     2655.66     2465.17     62.70 o 
  -1   9   5    13857.51    13904.10    316.69 o 
   1   9   5    10414.23     9679.16    395.81 o 
   3   9   5       23.37       44.07      6.04 o 
   5   9   5    14604.57    13874.21    710.75 o 
   7   9   5       57.42       83.22     17.53 o 
  -8  10   5      413.24      440.20     63.31 o 
  -6  10   5     8357.44     8724.64     80.26 o 
  -4  10   5      678.39      695.62     21.49 o 
  -2  10   5    23370.49    22569.01    708.31 o 
   0  10   5     4648.06     4851.23    176.85 o 
   2  10   5     2149.03     2389.14     69.49 o 
   4  10   5     6743.62     6481.06    237.91 o 
   6  10   5      508.73      449.89     21.58 o 
   8  10   5      898.30      857.64     32.84 o 
  -9  11   5      869.24      918.42     83.03 o 
  -7  11   5     2094.48     2187.96     75.28 o 
  -5  11   5     5926.53     6222.84     66.10 o 
  -3  11   5     3738.42     3837.57    196.58 o 
  -1  11   5    18129.16    17990.20    710.88 o 
   1  11   5     6778.02     6497.15    248.87 o 
   3  11   5     1208.34     1232.07     34.23 o 
   5  11   5     2373.43     2296.97    127.09 o 
   7  11   5     1178.37     1058.63     34.69 o 
  -8  12   5     1236.62     1283.97    147.20 o 
  -6  12   5     3219.35     3091.75     72.60 o 
  -4  12   5     8332.36     8244.48    300.46 o 
  -2  12   5     9999.43    10227.49    487.07 o 
   0  12   5     6869.56     6935.52    224.33 o 
   2  12   5     4738.37     4362.45    171.76 o 
   4  12   5     2278.77     2245.54     93.14 o 
   6  12   5     1468.98     1294.52     36.67 o 
   8  12   5     1095.19     1052.20     37.53 o 
  -7  13   5      714.99      699.38     28.94 o 
  -5  13   5     9957.21    10255.69    540.63 o 
  -3  13   5     3236.97     3255.53    176.68 o 
  -1  13   5    15917.09    16038.66    597.39 o 
   1  13   5     3451.57     3434.61    111.81 o 
   3  13   5     7068.55     6971.69    245.04 o 
   5  13   5      337.09      297.15     14.93 o 
   7  13   5     3506.13     3350.52     62.84 o 
  -8  14   5     3027.77     3143.49    240.70 o 
  -6  14   5     1522.54     1549.88     67.21 o 
  -4  14   5    10313.67    10290.89    724.31 o 
  -2  14   5     2434.57     2455.88    160.90 o 
   0  14   5     3422.37     3307.43    102.06 o 
   2  14   5    12501.20    11631.06     74.79 o 
   4  14   5     1412.17     1420.76     85.54 o 
   6  14   5     1090.50      970.60     33.83 o 
  -7  15   5      747.21      760.33     76.95 o 
  -5  15   5     3863.39     3988.43    226.91 o 
  -3  15   5     1596.32     1569.52     46.11 o 
  -1  15   5     4727.14     4718.85    123.77 o 
   1  15   5     4253.03     4303.79     61.96 o 
   3  15   5     5666.83     5370.20    255.29 o 
   5  15   5      168.98      152.39     13.30 o 
   7  15   5     2485.57     2540.77     57.51 o 
  -6  16   5      751.30      775.60     31.90 o 
  -4  16   5     1588.51     1732.24    116.63 o 
  -2  16   5     3692.66     3653.13    158.90 o 
   0  16   5     4250.69     4249.98    244.01 o 
   2  16   5     4646.65     4646.42     77.74 o 
   4  16   5      762.08      705.97     55.37 o 
   6  16   5     1128.23     1034.73     37.02 o 
  -7  17   5     1471.69     1697.99    280.51 o 
  -5  17   5      282.84      296.25     21.31 o 
  -3  17   5     2215.79     2285.41    129.69 o 
  -1  17   5     5019.48     5012.87    136.57 o 
   1  17   5     4661.85     4669.89    107.61 o 
   3  17   5      582.39      573.69     40.63 o 
   5  17   5     1158.97     1050.41     62.74 o 
  -6  18   5     1117.97     1145.66    131.86 o 
  -4  18   5      441.42      447.99     18.73 o 
  -2  18   5     3820.87     3920.01    143.92 o 
   0  18   5     1762.48     1772.25     93.37 o 
   2  18   5     2601.34     2603.68     51.46 o 
   4  18   5      718.03      699.09     23.98 o 
  -5  19   5      218.23      200.12     19.63 o 
  -3  19   5     1786.16     1811.89     79.04 o 
  -1  19   5      868.21      823.95     60.82 o 
   1  19   5     3052.46     3006.78    363.43 o 
   3  19   5      553.47      505.62     20.51 o 
   5  19   5     3222.87     3612.84     97.64 o 
  -4  20   5      366.94      380.21     30.62 o 
  -2  20   5      887.73      916.54     45.05 o 
   0  20   5      829.89      807.15     30.39 o 
   2  20   5     2239.05     2152.88    272.97 o 
   4  20   5     1015.94     1036.98     35.22 o 
  -3  21   5      792.82      920.93     46.27 o 
  -1  21   5      401.05      409.99     23.25 o 
   1  21   5     1257.97     1317.69     81.45 o 
   3  21   5      434.30      414.44     36.04 o 
  -2  22   5      514.18      554.04     66.72 o 
   0  22   5      490.04      467.47     51.99 o 
 -10   0   6     1562.45     1568.40     59.66 o 
  -8   0   6     2083.11     2093.55    260.43 o 
  -6   0   6     9129.09     8996.85    699.95 o 
  -4   0   6    12992.83    14680.71   1810.68 o 
  -2   0   6    43029.57    48324.41   4326.43 o 
   0   0   6    48601.20    43032.70   5039.40 o 
   2   0   6      273.02      241.66     14.90 o 
   4   0   6    10680.96    10342.13    888.30 o 
   6   0   6     1813.89     1783.57    171.55 o 
   8   0   6     4932.41     5812.64    105.44 o 
  -9   1   6      582.31      558.90     45.81 o 
  -7   1   6     5930.59     6372.35    387.20 o 
  -5   1   6     1222.44     1312.68     76.34 o 
  -3   1   6    97120.63    99667.70   6155.95 o 
  -1   1   6    28617.48    29274.94   1213.40 o 
   1   1   6     2650.57     2288.83     53.95 o 
   3   1   6    18427.05    17120.71    753.85 o 
   5   1   6     8117.27     7731.02    415.47 o 
   7   1   6     1078.72     1280.29     33.65 o 
   9   1   6      790.24      868.91     32.37 o 
 -10   2   6     1220.74     1095.30     35.63 o 
  -8   2   6      966.09     1018.31    109.82 o 
  -6   2   6     7715.89     7560.88    210.95 o 
  -4   2   6    15815.52    17866.97   1272.83 o 
  -2   2   6    20000.10    18875.53   1415.33 o 
   0   2   6    47149.45    46253.17   1704.91 o 
   2   2   6    14180.47    14674.32    425.75 o 
   4   2   6     6357.80     6097.74    316.64 o 
   6   2   6     4851.51     5055.33    322.22 o 
   8   2   6     1854.63     2191.51     47.12 o 
  -9   3   6     4630.76     4642.72    286.12 o 
  -7   3   6     1213.26     1257.53     29.50 o 
  -5   3   6    10314.44    11317.68    387.97 o 
  -3   3   6    12758.37    13234.30    664.64 o 
  -1   3   6    18587.44    17948.54    811.43 o 
   1   3   6     5284.28     5269.75    135.28 o 
   3   3   6    18764.06    18145.62   1001.91 o 
   5   3   6     4901.14     5007.19    307.04 o 
   7   3   6     4909.77     5063.82    303.91 o 
   9   3   6      802.76     1043.23     40.79 o 
 -10   4   6      773.98      727.69     60.63 o 
  -8   4   6      733.86      757.30     37.62 o 
  -6   4   6    14082.45    15057.84    728.19 o 
  -4   4   6    11302.74    13023.29    935.48 o 
  -2   4   6     6071.65     6747.97    348.43 o 
   0   4   6    17162.68    16441.61    557.88 o 
   2   4   6    21354.71    21186.49    726.65 o 
   4   4   6     1258.86     1327.89     61.38 o 
   6   4   6    12302.91    12808.79    607.50 o 
   8   4   6       39.72       31.33      9.26 o 
  -9   5   6     6041.15     5966.37    187.98 o 
  -7   5   6      510.02      506.35     34.82 o 
  -5   5   6    31357.17    35058.99   2366.13 o 
  -3   5   6    10291.08    10996.84    428.93 o 
  -1   5   6    14809.49    14556.95   1039.95 o 
   1   5   6      770.75      777.72     60.03 o 
   3   5   6    22440.45    22016.70   1411.73 o 
   5   5   6      657.26      614.77     32.67 o 
   7   5   6     2563.37     2710.63    163.47 o 
   9   5   6      498.78      539.11     39.20 o 
 -10   6   6      401.66      485.97     25.29 o 
  -8   6   6     3679.99     3780.22    219.27 o 
  -6   6   6     7251.72     7053.88    230.11 o 
  -4   6   6     4170.44     4348.50    271.99 o 
  -2   6   6    12157.82    13179.64   1045.05 o 
   0   6   6     2756.07     2703.15     87.30 o 
   2   6   6     5570.42     5153.32    177.14 o 
   4   6   6      171.67      142.26     10.49 o 
   6   6   6    15432.50    16250.15    769.07 o 
   8   6   6        6.71       14.97      8.66 o 
  -9   7   6     2445.10     2499.11    121.75 o 
  -7   7   6      790.99      729.41     24.78 o 
  -5   7   6    15283.29    15579.92    535.95 o 
  -3   7   6     1719.19     1779.57    119.44 o 
  -1   7   6    12529.63    13079.34    449.98 o 
   1   7   6     4434.13     4830.35    240.93 o 
   3   7   6    10263.20    10308.05    692.46 o 
   5   7   6     6620.35     6590.15    434.83 o 
   7   7   6     1025.73     1053.98    158.28 o 
   9   7   6      422.36      436.36     36.53 o 
 -10   8   6      299.98      290.58     20.91 o 
  -8   8   6      962.42     1012.83     77.31 o 
  -6   8   6     1931.97     1902.21     37.32 o 
  -4   8   6     3965.33     4434.98    392.40 o 
  -2   8   6     7911.61     8014.08    387.34 o 
   0   8   6     1842.72     1668.36     67.85 o 
   2   8   6     3966.00     3678.92    123.11 o 
   4   8   6     2529.96     2647.79     81.91 o 
   6   8   6     2188.27     2362.09    268.83 o 
   8   8   6      511.81      466.45     24.42 o 
  -9   9   6      472.83      501.66     36.16 o 
  -7   9   6     1572.36     1717.47     81.94 o 
  -5   9   6       34.84       45.65      8.49 o 
  -3   9   6     4011.66     4094.91    253.85 o 
  -1   9   6     7199.83     6937.43     68.32 o 
   1   9   6     2188.72     2130.34     84.84 o 
   3   9   6       93.31      110.68      7.65 o 
   5   9   6     2301.77     2340.00     87.34 o 
   7   9   6     1039.44      939.52     42.49 o 
  -8  10   6      249.64      285.51     19.46 o 
  -6  10   6      222.22      240.72     16.33 o 
  -4  10   6     2990.58     3109.44     44.45 o 
  -2  10   6     2165.12     2423.68    233.40 o 
   0  10   6     3641.70     3554.99     70.26 o 
   2  10   6        9.60       58.95      9.46 o 
   4  10   6     1389.31     1310.62     42.34 o 
   6  10   6      145.96      147.63     16.89 o 
   8  10   6     1792.71     1528.50     46.63 o 
  -9  11   6        1.82        2.76      7.20 o 
  -7  11   6      712.17      697.70     54.79 o 
  -5  11   6        8.00      113.95     82.79 o 
  -3  11   6     6559.94     6734.47    260.91 o 
  -1  11   6      231.78      230.18     15.87 o 
   1  11   6     3257.00     3282.90     58.31 o 
   3  11   6      127.07      134.78      8.86 o 
   5  11   6      472.41      519.28     26.89 o 
   7  11   6      198.12      175.46     17.98 o 
  -8  12   6       49.22       59.04     10.18 o 
  -6  12   6      586.71      632.18     44.72 o 
  -4  12   6     1148.49     1198.44     54.97 o 
  -2  12   6      218.76      202.75     10.70 o 
   0  12   6      298.66      267.75      8.20 o 
   2  12   6      171.42      146.72      9.14 o 
   4  12   6     1278.76     1170.11     54.48 o 
   6  12   6        7.86       13.40     10.47 o 
  -7  13   6        8.96        5.37      6.30 o 
  -5  13   6     1387.60     1320.86     57.82 o 
  -3  13   6     1291.09     1131.07     23.35 o 
  -1  13   6     2347.94     2308.00    126.46 o 
   1  13   6      181.43      186.16     10.26 o 
   3  13   6     1053.64      999.43     45.83 o 
   5  13   6      201.17      184.13     13.03 o 
   7  13   6      140.97      156.70     20.33 o 
  -8  14   6        1.51       -4.53      9.37 o 
  -6  14   6       69.21       66.23      9.76 o 
  -4  14   6       67.81       72.50     14.36 o 
  -2  14   6     1105.16     1080.17     74.67 o 
   0  14   6      236.63      253.81     10.32 o 
   2  14   6      775.61      767.41     21.86 o 
   4  14   6       70.54       73.41      9.50 o 
   6  14   6       89.72       82.07     14.09 o 
  -7  15   6      237.67      284.39     16.59 o 
  -5  15   6       24.73       31.89     10.22 o 
  -3  15   6     1397.01     1384.02     59.19 o 
  -1  15   6     4097.94     3987.26    147.97 o 
   1  15   6      317.52      387.37     39.36 o 
   3  15   6        2.47       16.30      5.67 o 
   5  15   6        0.93        2.44      6.54 o 
  -6  16   6      159.65      156.50     13.87 o 
  -4  16   6      137.26      159.58     13.04 o 
  -2  16   6      474.52      423.95     22.50 o 
   0  16   6     1602.74     1497.14     48.92 o 
   2  16   6      281.55      259.99     12.08 o 
   4  16   6      268.59      266.36     23.75 o 
   6  16   6       18.21       17.29     10.98 o 
  -7  17   6      750.84      767.44     56.25 o 
  -5  17   6      264.51      268.38     24.40 o 
  -3  17   6     1500.49     1590.51     96.49 o 
  -1  17   6      254.80      243.65     14.19 o 
   1  17   6      414.49      474.28     18.22 o 
   3  17   6      103.53       83.43     10.32 o 
   5  17   6      297.08      291.99     19.00 o 
  -6  18   6      274.03      286.76     21.55 o 
  -4  18   6      117.87      141.68     13.27 o 
  -2  18   6       39.70       38.37     10.84 o 
   0  18   6      650.81      627.16     23.74 o 
   2  18   6      116.89      125.60     23.25 o 
   4  18   6      830.99      820.38     32.49 o 
  -5  19   6        1.99       13.49      7.81 o 
  -3  19   6      743.16      768.11     33.55 o 
  -1  19   6      226.92      243.41     28.27 o 
   1  19   6      382.25      426.94     47.00 o 
   3  19   6      740.84      740.17    117.98 o 
  -4  20   6      115.08      113.57     14.89 o 
  -2  20   6      390.46      401.43     22.55 o 
   0  20   6      354.64      394.39     50.65 o 
   2  20   6      560.41      536.21     39.08 o 
  -3  21   6      117.16      101.49     15.92 o 
  -1  21   6     1384.38     1463.04     57.89 o 
   1  21   6       28.97       21.59     10.58 o 
  -2  22   6      803.05      881.48     47.24 o 
   0  22   6      747.47      782.13    101.66 o 
  -9   1   7      179.95      205.10     18.63 o 
  -7   1   7        0.11        1.62      3.95 o 
  -5   1   7       77.32      108.55      6.71 o 
  -3   1   7     6622.76     8252.94    632.36 o 
  -1   1   7    20404.95    21475.75   1140.75 o 
   1   1   7     1669.49     1818.59     56.24 o 
   3   1   7     3813.10     4181.79    118.01 o 
   5   1   7      146.39      138.51     12.23 o 
   7   1   7      110.71      107.12     13.85 o 
   9   1   7      135.94      167.87     18.16 o 
 -10   2   7     1500.60     1481.82     53.81 o 
  -8   2   7       56.65       68.35     10.50 o 
  -6   2   7     1259.92     1186.33     95.85 o 
  -4   2   7       30.22       42.44      5.89 o 
  -2   2   7     8940.25     9114.59    684.37 o 
   0   2   7     7714.79     7654.22    241.07 o 
   2   2   7     1168.57     1025.03     31.56 o 
   4   2   7     1420.66     1401.27     95.49 o 
   6   2   7     2281.76     2324.51    197.60 o 
   8   2   7      390.07      453.02     23.46 o 
  -9   3   7     1565.80     1676.27    132.83 o 
  -7   3   7       97.86       60.13      9.20 o 
  -5   3   7    13422.92    16436.58   1028.52 o 
  -3   3   7     3006.56     3728.35    341.63 o 
  -1   3   7     1050.84     1060.12     41.23 o 
   1   3   7     4465.24     4606.42    137.78 o 
   3   3   7       89.82      149.24      5.33 o 
   5   3   7     2863.15     2875.87    193.11 o 
   7   3   7      327.59      307.70     15.31 o 
   9   3   7      589.93      676.36     29.52 o 
 -10   4   7      748.16      759.45     96.55 o 
  -8   4   7      445.71      465.57     20.83 o 
  -6   4   7     8860.06     8723.45    667.93 o 
  -4   4   7      118.72      167.74     10.22 o 
  -2   4   7     2090.76     2126.92     94.95 o 
   0   4   7     4870.39     5234.10    175.17 o 
   2   4   7    12177.94    11772.23    510.64 o 
   4   4   7        6.91       16.11      3.99 o 
   6   4   7     2531.89     2507.69    148.63 o 
   8   4   7      234.77      271.02     19.08 o 
  -9   5   7      524.54      502.32     24.00 o 
  -7   5   7     1406.50     1472.49    141.96 o 
  -5   5   7    13833.88    15969.03    658.85 o 
  -3   5   7      150.35      140.37     11.05 o 
  -1   5   7     8135.74     8690.83    310.16 o 
   1   5   7     2113.71     2117.66     99.68 o 
   3   5   7     1793.02     1871.09     62.66 o 
   5   5   7     2339.22     2497.14     92.57 o 
   7   5   7        6.24       14.69      6.62 o 
 -10   6   7      236.65      253.49     19.80 o 
  -8   6   7     2657.59     2902.08    367.20 o 
  -6   6   7     1204.83     1252.25     29.61 o 
  -4   6   7     8489.10     9208.19    922.51 o 
  -2   6   7     2064.43     2268.03    156.35 o 
   0   6   7     9139.50     9602.17    327.60 o 
   2   6   7      279.03      218.93     16.62 o 
   4   6   7     1293.15     1302.34     91.39 o 
   6   6   7     1118.85     1158.34     91.54 o 
   8   6   7      903.31     1076.77    102.45 o 
  -9   7   7        2.25        2.60      8.34 o 
  -7   7   7     1960.32     1949.75     61.85 o 
  -5   7   7     4113.30     4354.80    210.39 o 
  -3   7   7     6676.40     7032.70    425.64 o 
  -1   7   7     3731.85     4289.11    210.56 o 
   1   7   7     4745.69     4893.20    156.74 o 
   3   7   7     4365.51     4287.31    153.80 o 
   5   7   7        4.63        7.01      5.06 o 
   7   7   7     2102.20     2101.51    147.77 o 
 -10   8   7      238.16      238.14     20.74 o 
  -8   8   7     5341.00     5760.79    257.50 o 
  -6   8   7      556.76      472.14     31.78 o 
  -4   8   7    17414.20    17783.88    826.08 o 
  -2   8   7     5063.91     4778.56    240.84 o 
   0   8   7     3790.53     3566.20    177.35 o 
   2   8   7       29.80       48.64      5.31 o 
   4   8   7     8823.47     9085.96    304.33 o 
   6   8   7      292.81      308.51     28.07 o 
   8   8   7     2216.10     1850.37     67.69 o 
  -9   9   7      123.59      149.89     16.87 o 
  -7   9   7     7975.17     8022.00     81.83 o 
  -5   9   7     2084.44     2079.70     38.13 o 
  -3   9   7     4801.93     4484.83    158.64 o 
  -1   9   7     6764.01     6313.72    155.66 o 
   1   9   7     2328.72     2222.92    127.34 o 
   3   9   7    10987.44    10583.89    485.58 o 
   5   9   7      703.54      725.29     22.28 o 
   7   9   7     2642.65     2370.21    105.56 o 
  -8  10   7     6076.93     6322.13    188.23 o 
  -6  10   7      198.09      230.15     15.89 o 
  -4  10   7     7709.25     8319.07    374.75 o 
  -2  10   7     6656.71     6684.46    468.01 o 
   0  10   7     8258.31     7575.35    240.26 o 
   2  10   7    11508.00    11766.14    428.96 o 
   4  10   7     6835.95     6520.51    367.15 o 
   6  10   7      684.83      596.45     44.97 o 
   8  10   7     1011.12      899.43     34.32 o 
  -9  11   7      760.57      822.66     60.15 o 
  -7  11   7     2908.89     3028.08    152.68 o 
  -5  11   7     3021.90     3287.04    183.60 o 
  -3  11   7     4089.51     4398.51    264.08 o 
  -1  11   7     8280.40     7971.38    182.93 o 
   1  11   7     7587.19     7408.35    260.40 o 
   3  11   7    13007.74    12365.31    298.86 o 
   5  11   7     1360.12     1359.38     56.59 o 
   7  11   7      463.98      423.78     24.02 o 
  -8  12   7     2277.27     2457.06    244.72 o 
  -6  12   7     3121.47     3312.86     61.48 o 
  -4  12   7      531.09      633.52     25.20 o 
  -2  12   7     8487.31     7693.74    411.40 o 
   0  12   7     2578.28     2446.07     48.64 o 
   2  12   7    13480.29    12973.16    477.38 o 
   4  12   7     1846.25     1729.83     85.51 o 
   6  12   7     1775.95     1590.48     41.75 o 
  -7  13   7     1085.42     1096.81     52.61 o 
  -5  13   7     6452.26     6395.18    308.40 o 
  -3  13   7      115.12      125.82     20.07 o 
  -1  13   7     6420.36     6135.04    156.05 o 
   1  13   7     7176.70     6905.58    225.78 o 
   3  13   7     4307.04     4139.79     75.81 o 
   5  13   7     1809.55     1567.64     46.83 o 
   7  13   7      594.09      536.86     27.88 o 
  -8  14   7      520.45      502.01     34.87 o 
  -6  14   7     3824.84     3940.84    197.26 o 
  -4  14   7     1205.17     1256.56     74.58 o 
  -2  14   7     6611.23     6686.94    361.55 o 
   0  14   7     1503.53     1459.65     44.23 o 
   2  14   7     7773.16     6907.93    503.75 o 
   4  14   7      746.34      698.15     40.92 o 
   6  14   7     4254.22     3854.49     67.06 o 
  -7  15   7      508.03      507.29     20.64 o 
  -5  15   7     8308.66     8368.13    322.48 o 
  -3  15   7     1130.26     1122.32     49.01 o 
  -1  15   7     3508.14     3309.50    139.85 o 
   1  15   7     5278.87     5049.87    125.79 o 
   3  15   7     2225.70     2056.89     68.36 o 
   5  15   7     2006.47     1883.65     76.95 o 
  -6  16   7     2529.58     2769.15    202.61 o 
  -4  16   7     3160.26     3279.74    196.29 o 
  -2  16   7     4015.51     4270.35    256.22 o 
   0  16   7     4732.31     4423.44    225.51 o 
   2  16   7     2406.59     2313.99     86.21 o 
   4  16   7     1477.22     1489.05     32.98 o 
   6  16   7     1637.87     1506.34     44.59 o 
  -7  17   7      857.34      827.87     34.94 o 
  -5  17   7     3195.42     3363.92    177.59 o 
  -3  17   7     1803.62     1735.92     47.58 o 
  -1  17   7     4097.85     3683.32    279.60 o 
   1  17   7     2521.39     2509.11    150.70 o 
   3  17   7     1485.48     1485.98     51.74 o 
   5  17   7     1060.28      976.80     29.22 o 
  -6  18   7      717.58      682.50     48.91 o 
  -4  18   7     3089.90     3041.91    170.31 o 
  -2  18   7      323.95      423.67     62.46 o 
   0  18   7     3329.12     3030.95    237.76 o 
   2  18   7      345.50      327.44     20.91 o 
   4  18   7     1907.12     1858.54     48.81 o 
  -5  19   7     1307.87     1411.31     99.76 o 
  -3  19   7      814.05      825.96     43.34 o 
  -1  19   7      960.90     1056.83     31.17 o 
   1  19   7      606.41      617.85     57.59 o 
   3  19   7     1174.51     1123.96     91.68 o 
  -4  20   7     1715.49     1854.50    229.50 o 
  -2  20   7      390.06      420.38     23.76 o 
   0  20   7     1498.33     1566.65     54.92 o 
   2  20   7      193.16      161.05     18.50 o 
  -3  21   7      998.46     1142.83     37.85 o 
  -1  21   7      694.28      709.59     38.60 o 
   1  21   7      868.63      957.97     35.55 o 
 -10   0   8        4.26        1.70     11.20 o 
  -8   0   8    11764.42    12159.35   1126.56 o 
  -6   0   8       14.31       36.08      7.55 o 
  -4   0   8    23106.60    23683.52   3061.43 o 
  -2   0   8    13757.47    15798.81   1277.41 o 
   0   0   8     7459.96     6249.25    662.93 o 
   2   0   8     4481.20     4477.11     92.25 o 
   4   0   8    19791.92    19971.73   1376.03 o 
   6   0   8      296.63      387.41     27.76 o 
   8   0   8     4107.75     4465.59     97.16 o 
  -9   1   8     3391.39     3076.79     55.96 o 
  -7   1   8     4480.41     4880.03    282.05 o 
  -5   1   8     2386.13     2350.74    172.15 o 
  -3   1   8     4126.18     4322.23    229.86 o 
  -1   1   8    63717.80    61665.86   2910.98 o 
   1   1   8     2244.52     2195.94     30.60 o 
   3   1   8    14699.93    14746.61    366.38 o 
   5   1   8     1281.37     1307.85     71.91 o 
   7   1   8    10871.04    12378.47    114.57 o 
   9   1   8       23.71       37.76     11.79 o 
 -10   2   8      658.31      648.98     28.74 o 
  -8   2   8     8283.90     8221.25    568.29 o 
  -6   2   8      807.19      909.90     72.65 o 
  -4   2   8    19440.48    20575.50   1267.49 o 
  -2   2   8    14645.81    15143.12    856.87 o 
   0   2   8    10453.87     9446.09    427.17 o 
   2   2   8     9486.47     9654.24    223.82 o 
   4   2   8    12653.01    11907.08    417.69 o 
   6   2   8     1684.47     1762.86     38.71 o 
   8   2   8     2079.44     2409.26     51.19 o 
  -9   3   8     3259.03     3285.16    230.97 o 
  -7   3   8     5894.19     6079.72    626.29 o 
  -5   3   8    10841.90    13117.88    916.54 o 
  -3   3   8    11862.99    12825.79    710.56 o 
  -1   3   8    11626.24    11269.30    603.08 o 
   1   3   8    12698.61    12111.00    313.16 o 
   3   3   8     6089.55     5955.74    203.99 o 
   5   3   8     1969.52     2042.94     70.61 o 
   7   3   8     3529.05     3950.96     65.62 o 
   9   3   8      701.93      793.26     32.57 o 
 -10   4   8     3568.20     3455.11     63.27 o 
  -8   4   8      450.85      431.79     47.24 o 
  -6   4   8     5658.16     5875.33    527.55 o 
  -4   4   8     8254.85     8539.67    578.80 o 
  -2   4   8    28964.86    29348.04   1581.84 o 
   0   4   8     8998.07     8914.92    249.71 o 
   2   4   8     7142.90     6606.94    365.49 o 
   4   4   8     3316.36     3210.08    129.44 o 
   6   4   8     1980.01     2055.52    122.91 o 
   8   4   8     1420.93     1677.63     43.21 o 
  -9   5   8     3267.40     3302.77    168.75 o 
  -7   5   8      405.86      391.52     18.50 o 
  -5   5   8     1706.97     1917.30    156.21 o 
  -3   5   8    12610.54    14008.03    622.11 o 
  -1   5   8    16053.35    16502.00    663.99 o 
   1   5   8    36002.24    36169.93   1433.94 o 
   3   5   8       32.05       46.14      5.17 o 
   5   5   8     4517.72     4361.54    321.88 o 
   7   5   8      471.02      551.53     35.93 o 
 -10   6   8     3514.64     3748.28    153.65 o 
  -8   6   8        3.03       -0.53      6.93 o 
  -6   6   8     7609.38     7677.25    168.26 o 
  -4   6   8     2159.98     2369.33     67.21 o 
  -2   6   8     7302.73     7691.99    312.63 o 
   0   6   8    21950.08    22382.40    875.76 o 
   2   6   8     8589.94     8408.04    650.27 o 
   4   6   8        7.74       14.15      4.54 o 
   6   6   8     1359.00     1379.76     78.55 o 
   8   6   8     1125.31     1363.13     39.54 o 
  -9   7   8     1483.75     1780.20    168.14 o 
  -7   7   8     1418.97     1502.14     75.12 o 
  -5   7   8     4623.69     4803.28     55.44 o 
  -3   7   8     2401.01     2366.37     85.83 o 
  -1   7   8    19164.24    21039.95   1484.52 o 
   1   7   8    12115.11    12029.61    335.16 o 
   3   7   8     1464.59     1424.22     42.07 o 
   5   7   8     6311.16     6221.99    337.97 o 
   7   7   8      595.70      719.77     33.36 o 
 -10   8   8      796.67      866.63     33.21 o 
  -8   8   8      836.98      967.74     31.67 o 
  -6   8   8     2402.40     2614.87    110.18 o 
  -4   8   8     6796.12     6707.11    107.14 o 
  -2   8   8     4948.42     5553.68    317.70 o 
   0   8   8     6276.32     6664.99    281.14 o 
   2   8   8     1021.47     1052.66     33.74 o 
   4   8   8     3467.18     3439.57    150.95 o 
   6   8   8      563.90      616.43     48.64 o 
   8   8   8       80.96       66.72     13.25 o 
  -9   9   8      334.57      391.30     23.39 o 
  -7   9   8     1193.04     1332.69     35.19 o 
  -5   9   8     8187.63     8899.89    654.41 o 
  -3   9   8     1802.99     1713.87     72.32 o 
  -1   9   8     6710.08     7286.81    315.12 o 
   1   9   8      565.77      514.30     21.40 o 
   3   9   8     1499.64     1490.41     42.96 o 
   5   9   8       94.11      113.61     10.73 o 
   7   9   8     1082.66     1054.36     47.48 o 
  -8  10   8     2097.65     2423.29    101.54 o 
  -6  10   8      254.33      277.18     17.38 o 
  -4  10   8    11537.92    11249.23    229.74 o 
  -2  10   8     1274.51     1287.98    117.49 o 
   0  10   8     4521.78     4441.13    191.04 o 
   2  10   8      113.94      165.78     11.84 o 
   4  10   8      814.25      897.26     30.35 o 
   6  10   8      431.58      419.50     33.48 o 
  -9  11   8      112.15      119.29     16.27 o 
  -7  11   8      243.49      249.28     18.08 o 
  -5  11   8       51.16       70.37     11.08 o 
  -3  11   8      701.42      740.76     32.87 o 
  -1  11   8     7688.74     7352.73    205.86 o 
   1  11   8     1168.72     1068.32     34.02 o 
   3  11   8     6703.41     6474.69     56.16 o 
   5  11   8      344.15      336.24     20.17 o 
   7  11   8     1264.69     1202.55     54.18 o 
  -8  12   8     1325.79     1384.40     72.56 o 
  -6  12   8      548.87      553.74     28.49 o 
  -4  12   8     1535.03     1608.70     35.88 o 
  -2  12   8      132.07      135.42     10.12 o 
   0  12   8     1396.98     1362.55     27.05 o 
   2  12   8      576.58      502.66     32.92 o 
   4  12   8      214.01      249.02     11.71 o 
   6  12   8        0.98        0.19      7.91 o 
  -7  13   8       84.07      117.56     15.49 o 
  -5  13   8      387.04      403.09     21.13 o 
  -3  13   8      772.57      694.21     36.53 o 
  -1  13   8      235.00      193.14      9.41 o 
   1  13   8      353.73      332.21     25.62 o 
   3  13   8     1810.12     1574.55     47.34 o 
   5  13   8      497.80      478.15     19.67 o 
   7  13   8      343.23      312.55     23.15 o 
  -8  14   8      174.17      164.85     15.05 o 
  -6  14   8      122.59      120.80     12.55 o 
  -4  14   8      205.20      219.56     13.15 o 
  -2  14   8      142.74      140.71     11.02 o 
   0  14   8      187.19      179.85     11.99 o 
   2  14   8      210.13      205.65     12.26 o 
   4  14   8      203.75      168.05     10.97 o 
   6  14   8       40.42       44.99     10.29 o 
  -7  15   8       82.53       93.21     12.10 o 
  -5  15   8      575.80      590.73     21.09 o 
  -3  15   8        0.01       11.26      6.64 o 
  -1  15   8      108.51      113.45     10.96 o 
   1  15   8       14.46       15.99      5.68 o 
   3  15   8      289.59      307.95     13.32 o 
   5  15   8       32.46       34.80      9.24 o 
  -6  16   8        1.10        4.31      7.53 o 
  -4  16   8      871.81      883.70     63.47 o 
  -2  16   8      359.11      326.33     29.34 o 
   0  16   8      486.53      495.48     23.41 o 
   2  16   8      101.71       80.47      8.56 o 
   4  16   8      160.22      172.31     14.48 o 
  -7  17   8       82.54       86.30     15.92 o 
  -5  17   8      390.91      400.80     18.98 o 
  -3  17   8      154.14      162.04     13.39 o 
  -1  17   8     1166.38     1051.77     93.42 o 
   1  17   8        0.31       -5.60      6.66 o 
   3  17   8      276.24      282.75     19.59 o 
   5  17   8      310.78      314.77     18.63 o 
  -6  18   8       15.22       11.16      8.36 o 
  -4  18   8      768.96      785.80     80.36 o 
  -2  18   8      998.15     1009.36     54.91 o 
   0  18   8      230.13      244.59     15.06 o 
   2  18   8       23.45       33.41     14.61 o 
   4  18   8      277.41      298.48     26.30 o 
  -5  19   8      124.63      151.69     20.37 o 
  -3  19   8      572.09      525.05     82.91 o 
  -1  19   8      299.90      282.21     17.85 o 
   1  19   8      532.47      543.77     21.02 o 
   3  19   8      442.97      548.12     28.58 o 
  -4  20   8       18.89        6.34     12.04 o 
  -2  20   8     1157.21     1178.49     63.68 o 
   0  20   8       17.23       24.99      8.82 o 
   2  20   8      751.59      709.73    168.02 o 
  -3  21   8      374.07      425.26     25.91 o 
  -1  21   8      308.56      329.68     22.35 o 
   1  21   8      605.89      651.76     82.06 o 
  -9   1   9      554.67      542.10     25.40 o 
  -7   1   9      724.46      790.90     70.15 o 
  -5   1   9      393.67      415.52     35.74 o 
  -3   1   9      662.05      831.77     50.12 o 
  -1   1   9     1265.23     1317.82     87.06 o 
   1   1   9     4703.98     5196.46     97.40 o 
   3   1   9       26.74       50.41      6.34 o 
   5   1   9     1235.74     1223.83     50.17 o 
   7   1   9      211.32      210.60     17.46 o 
 -10   2   9      265.89      257.23     19.89 o 
  -8   2   9      116.43      130.14     11.56 o 
  -6   2   9     1203.01     1439.38    107.97 o 
  -4   2   9        2.98       15.49      5.31 o 
  -2   2   9     6666.23     7644.37    346.30 o 
   0   2   9    14121.71    14051.37    779.51 o 
   2   2   9     1337.26     1442.72     32.21 o 
   4   2   9     1482.70     1495.21     55.64 o 
   6   2   9       80.89       69.79     11.27 o 
   8   2   9      369.72      434.82     24.19 o 
  -9   3   9      267.30      299.90     26.15 o 
  -7   3   9     1832.02     1895.56     90.66 o 
  -5   3   9       74.80       81.27      5.97 o 
  -3   3   9    13922.87    14738.57    911.17 o 
  -1   3   9      143.92       90.93      6.26 o 
   1   3   9     7596.64     7305.70    269.67 o 
   3   3   9      696.22      703.64     13.96 o 
   5   3   9     3628.65     3577.14    164.93 o 
   7   3   9       73.06       81.02     12.74 o 
 -10   4   9      989.79      888.08     33.82 o 
  -8   4   9      319.86      326.03     51.14 o 
  -6   4   9     2545.34     2951.26    247.03 o 
  -4   4   9     2451.27     2656.07    154.23 o 
  -2   4   9        4.45       21.91      3.21 o 
   0   4   9     6073.09     6155.41    311.96 o 
   2   4   9      583.84      621.01     14.02 o 
   4   4   9     2326.07     2257.98     53.63 o 
   6   4   9       29.13       29.26      6.90 o 
   8   4   9      397.77      376.45     23.64 o 
  -9   5   9      762.13      843.89    137.70 o 
  -7   5   9      722.42      799.80     42.00 o 
  -5   5   9      264.23      300.32     14.98 o 
  -3   5   9     9249.44    10529.20    739.54 o 
  -1   5   9     2593.89     2573.88    121.64 o 
   1   5   9     3099.14     3049.98    106.78 o 
   3   5   9      541.82      523.01     30.44 o 
   5   5   9      442.45      435.96     20.42 o 
   7   5   9      467.53      513.47     48.58 o 
 -10   6   9      232.83      220.16     19.54 o 
  -8   6   9      177.99      225.53     19.85 o 
  -6   6   9     3116.76     3209.74    214.89 o 
  -4   6   9    10320.08    11309.39    789.68 o 
  -2   6   9       35.94       25.10      3.85 o 
   0   6   9    13377.19    13027.83    583.26 o 
   2   6   9     4736.79     4738.28    201.60 o 
   4   6   9       49.29       49.16      6.71 o 
   6   6   9     1814.41     1809.62     90.93 o 
   8   6   9      134.98      170.90     18.46 o 
  -9   7   9     2813.95     2715.53    191.64 o 
  -7   7   9        5.55       12.54      8.26 o 
  -5   7   9     6714.74     6848.66    148.90 o 
  -3   7   9     6573.29     7490.64    512.65 o 
  -1   7   9     3418.61     3357.28    299.05 o 
   1   7   9      944.19      966.75     82.73 o 
   3   7   9    21667.59    21466.46    755.26 o 
   5   7   9      193.72      214.40     18.03 o 
   7   7   9      833.98      871.35     71.78 o 
 -10   8   9        4.85       -2.98      9.38 o 
  -8   8   9     4919.10     4761.78    147.56 o 
  -6   8   9     3588.60     3739.42    148.78 o 
  -4   8   9     3065.13     3592.58    391.80 o 
  -2   8   9     1681.71     1867.76     83.95 o 
   0   8   9     9026.96     8404.71    351.57 o 
   2   8   9     6525.55     6510.35    184.68 o 
   4   8   9     2088.33     2139.98    107.13 o 
   6   8   9     2486.57     2492.43    145.97 o 
  -9   9   9     1814.10     1947.09     84.37 o 
  -7   9   9     3205.58     3233.88     53.97 o 
  -5   9   9     6390.30     6440.59    134.29 o 
  -3   9   9     1492.45     1654.02    156.94 o 
  -1   9   9     9999.78     9798.28    943.96 o 
   1   9   9      794.77      876.75     42.49 o 
   3   9   9    13872.50    14246.06    471.60 o 
   5   9   9      805.97      837.15     28.89 o 
   7   9   9      918.12      842.81     85.35 o 
  -8  10   9     2769.59     2907.64    152.19 o 
  -6  10   9     2628.68     2798.91    232.18 o 
  -4  10   9     4038.84     3684.66    297.93 o 
  -2  10   9     2689.91     2613.01     50.77 o 
   0  10   9     3368.79     3459.72    164.32 o 
   2  10   9     2039.17     2061.02     68.68 o 
   4  10   9     2378.54     2236.87     84.90 o 
   6  10   9     1671.72     1710.34    178.24 o 
  -9  11   9     1081.60     1134.05     49.07 o 
  -7  11   9     2692.24     2683.65     51.30 o 
  -5  11   9      753.75      840.20     30.07 o 
  -3  11   9    10045.25     8747.88    954.41 o 
  -1  11   9     7304.32     6885.31    198.33 o 
   1  11   9      478.28      540.47     34.69 o 
   3  11   9     1608.14     1532.22     84.67 o 
   5  11   9     2008.90     1961.95     88.06 o 
   7  11   9     1042.13      931.61     34.95 o 
  -8  12   9      765.62      754.59     30.46 o 
  -6  12   9     3806.89     3993.18     61.02 o 
  -4  12   9     6230.43     6529.30    389.97 o 
  -2  12   9     5080.08     4922.76     93.75 o 
   0  12   9     5508.17     5113.91    109.10 o 
   2  12   9      810.00      732.25     26.67 o 
   4  12   9     2590.64     2399.48    130.96 o 
   6  12   9      858.90      836.19     26.15 o 
  -7  13   9     3507.54     3795.04    222.44 o 
  -5  13   9     1069.95     1171.84     75.24 o 
  -3  13   9    12955.51    11880.62    376.59 o 
  -1  13   9      172.86      174.92     14.04 o 
   1  13   9     6959.24     6780.12    136.01 o 
   3  13   9     2466.26     2212.40     78.80 o 
   5  13   9     2726.24     2498.58     67.95 o 
  -8  14   9      727.01      836.51     48.08 o 
  -6  14   9     5187.35     5004.44     80.07 o 
  -4  14   9     3498.53     3504.19    155.70 o 
  -2  14   9      161.78      206.75     12.34 o 
   0  14   9     7700.69     8000.66     65.81 o 
   2  14   9     2817.38     2698.80     90.03 o 
   4  14   9     2353.35     2201.34     65.10 o 
   6  14   9     1146.34     1194.62     48.04 o 
  -7  15   9     2546.80     2768.14    169.14 o 
  -5  15   9     2240.05     2285.02    119.04 o 
  -3  15   9     6176.32     5808.01    149.63 o 
  -1  15   9       48.04       56.04      8.89 o 
   1  15   9     3883.61     3752.14    124.43 o 
   3  15   9     1902.21     1748.11     50.22 o 
   5  15   9     2413.91     2167.83    115.46 o 
  -6  16   9     2372.66     2448.35     42.79 o 
  -4  16   9     2456.97     2330.11    150.85 o 
  -2  16   9     1540.91     1388.76     84.98 o 
   0  16   9     3209.82     3186.62    160.44 o 
   2  16   9     1072.79     1024.63     22.33 o 
   4  16   9     2089.74     1961.92     96.53 o 
  -5  17   9     1938.68     1944.40     69.32 o 
  -3  17   9     1403.57     1321.57    168.02 o 
  -1  17   9     4217.73     3946.12    149.70 o 
   1  17   9     1098.88     1109.71     27.70 o 
   3  17   9     1781.06     1758.30     36.10 o 
  -6  18   9      932.18      939.26     35.43 o 
  -4  18   9     2656.15     2490.74    164.61 o 
  -2  18   9     1626.58     1786.51    100.08 o 
   0  18   9     1987.71     1978.43    118.47 o 
   2  18   9     1437.04     1393.46    152.55 o 
   4  18   9     1172.49     1170.21     38.70 o 
  -5  19   9     2791.60     2923.49    188.71 o 
  -3  19   9      544.92      494.47     43.59 o 
  -1  19   9     2929.14     2713.61    321.42 o 
   1  19   9      369.28      351.18     23.35 o 
   3  19   9     2707.93     2617.47    317.16 o 
  -4  20   9     1447.54     1539.91     62.09 o 
  -2  20   9     1035.89      924.68    111.52 o 
   0  20   9      785.05      885.81     32.50 o 
   2  20   9     1370.09     1478.97     51.87 o 
  -1  21   9      770.20      713.28     91.56 o 
 -10   0  10     2460.02     2521.71     77.92 o 
  -8   0  10     9605.53     8875.90    127.84 o 
  -6   0  10     2352.58     2150.08    276.86 o 
  -4   0  10    11440.01    13462.43   1541.37 o 
  -2   0  10    75325.37    74819.63   5330.51 o 
   0   0  10      187.59      161.20     26.30 o 
   2   0  10    11113.65    11177.91    445.49 o 
   4   0  10     1734.85     1678.64     55.76 o 
   6   0  10     2522.73     2657.58     70.37 o 
   8   0  10       41.90       58.68     18.26 o 
  -9   1  10     4675.21     4450.47    112.62 o 
  -7   1  10     5113.69     5172.27    528.84 o 
  -5   1  10    15076.37    16739.52   1233.01 o 
  -3   1  10     2646.33     2733.50    171.66 o 
  -1   1  10    17923.35    17075.76   1086.77 o 
   1   1  10    14426.15    13681.25    567.76 o 
   3   1  10     6860.69     6615.30     67.41 o 
   5   1  10     1080.97     1154.85     31.51 o 
   7   1  10      597.61      653.37     27.55 o 
 -10   2  10     2286.25     2248.40     63.68 o 
  -8   2  10     8129.07     8529.22    750.50 o 
  -6   2  10     3638.67     4189.62    387.31 o 
  -4   2  10     4133.27     4746.00    357.30 o 
  -2   2  10     3783.49     3429.31    159.28 o 
   0   2  10    14744.81    13915.74    892.05 o 
   2   2  10    15071.64    15045.68    225.95 o 
   4   2  10     1095.81     1126.17     21.97 o 
   6   2  10     2959.86     3068.58     53.54 o 
   8   2  10      810.05      972.24     40.66 o 
  -9   3  10      687.53      768.93     44.99 o 
  -7   3  10     5370.99     6026.97    630.26 o 
  -5   3  10     7558.43     7609.67    540.02 o 
  -3   3  10     6996.12     7067.38    345.07 o 
  -1   3  10     4966.04     4952.25    221.99 o 
   1   3  10    15264.10    15027.28    568.87 o 
   3   3  10     3911.55     3814.91     91.03 o 
   5   3  10     1712.37     1718.54     87.09 o 
   7   3  10      842.71      919.69     32.26 o 
 -10   4  10     1380.76     1283.52     40.37 o 
  -8   4  10     3769.68     3807.49    211.17 o 
  -6   4  10     1918.64     2302.62    170.02 o 
  -4   4  10     9244.33     9664.41    528.16 o 
  -2   4  10     1383.80     1333.42     45.06 o 
   0   4  10    32845.41    31519.93   2203.70 o 
   2   4  10     1118.15     1121.58     31.49 o 
   4   4  10     4273.95     4253.19    128.27 o 
   6   4  10      626.52      631.83     19.97 o 
   8   4  10     2883.01     3314.20    142.21 o 
  -9   5  10       26.59       30.41      8.32 o 
  -7   5  10     8795.40     9432.69    475.93 o 
  -5   5  10     1582.31     1714.11    267.24 o 
  -3   5  10    13190.29    13722.41    934.30 o 
  -1   5  10     3409.49     3574.87    180.90 o 
   1   5  10    16087.34    15698.71    626.49 o 
   3   5  10     2096.03     2082.22     51.45 o 
   5   5  10     2164.05     2209.80     40.88 o 
   7   5  10     1441.44     1563.05     46.02 o 
 -10   6  10      630.54      609.10     35.44 o 
  -8   6  10     2940.41     2979.77    165.09 o 
  -6   6  10      937.38     1048.00     45.41 o 
  -4   6  10    14547.86    14495.76    251.05 o 
  -2   6  10     4000.89     4082.97    207.54 o 
   0   6  10    18811.79    18834.16    421.43 o 
   2   6  10       16.95       26.62      6.01 o 
   4   6  10    10351.35    10459.97    248.90 o 
   6   6  10        9.51       20.17      6.96 o 
   8   6  10     1658.05     2015.32     71.95 o 
  -9   7  10        4.85        6.69      9.47 o 
  -7   7  10     8133.59     9512.50   1377.13 o 
  -5   7  10       97.62      128.40     31.17 o 
  -3   7  10     4534.41     4953.16    246.58 o 
  -1   7  10     5248.11     5252.40    288.76 o 
   1   7  10     6752.54     6650.93    169.89 o 
   3   7  10     3705.71     3673.75    122.03 o 
   5   7  10     1425.45     1474.98     34.09 o 
   7   7  10      582.56      636.42     27.95 o 
  -8   8  10     2954.99     2984.25     71.47 o 
  -6   8  10      307.06      346.74     19.03 o 
  -4   8  10       82.76       91.25     10.93 o 
  -2   8  10     4609.85     5175.74    327.81 o 
   0   8  10     3555.58     3451.49    137.39 o 
   2   8  10     1872.22     1941.20     50.68 o 
   4   8  10     8652.20     8634.73    254.64 o 
   6   8  10       55.67       61.22      9.50 o 
  -9   9  10     1131.68     1222.11    111.77 o 
  -7   9  10      295.22      305.71     19.45 o 
  -5   9  10      198.82      280.08     56.25 o 
  -3   9  10      454.00      559.94     33.85 o 
  -1   9  10     3264.47     3500.41    160.46 o 
   1   9  10     3951.94     4081.40    115.53 o 
   3   9  10     3590.87     3521.94    138.51 o 
   5   9  10      125.42      123.19     10.01 o 
   7   9  10       70.87       76.04     11.09 o 
  -8  10  10      404.40      484.17     25.21 o 
  -6  10  10      704.28      745.90     45.66 o 
  -4  10  10       96.28       89.36     11.88 o 
  -2  10  10     2489.57     2365.89     77.92 o 
   0  10  10     3652.82     3771.90    167.44 o 
   2  10  10     5377.21     5192.74    280.61 o 
   4  10  10      406.01      416.48     27.41 o 
   6  10  10      408.28      407.81     18.39 o 
  -9  11  10     1398.58     1629.25     53.69 o 
  -7  11  10       24.60       18.64     10.06 o 
  -5  11  10     2082.42     2201.39    120.41 o 
  -3  11  10       59.03       72.92     11.45 o 
  -1  11  10     2205.93     2195.85     75.12 o 
   1  11  10     2220.18     2226.56    105.86 o 
   3  11  10      351.29      381.35     16.21 o 
   5  11  10       22.47       23.48      6.81 o 
   7  11  10      226.29      180.50     19.45 o 
  -8  12  10        2.89       -0.24      9.25 o 
  -6  12  10     1123.52     1186.69     54.67 o 
  -4  12  10      826.77      805.86     27.63 o 
  -2  12  10      270.27      212.20     33.60 o 
   0  12  10        2.51        9.74      4.66 o 
   2  12  10     2039.96     2040.42     92.89 o 
   4  12  10       57.53       80.71     10.20 o 
   6  12  10      645.09      644.32     44.82 o 
  -7  13  10        0.07        4.14      9.92 o 
  -5  13  10      805.78      888.63     50.16 o 
  -3  13  10      233.57      214.79     20.70 o 
  -1  13  10      107.45      124.19     13.68 o 
   1  13  10      433.68      432.94     18.06 o 
   3  13  10       16.87       40.21      6.81 o 
   5  13  10        4.52        7.34      6.04 o 
  -8  14  10       25.52       23.66      9.49 o 
  -6  14  10       11.25        4.33      9.22 o 
  -4  14  10      135.44      114.39     11.43 o 
  -2  14  10      227.75      211.32     21.31 o 
   0  14  10       76.35       88.60     10.47 o 
   2  14  10      130.88      173.53     30.55 o 
   4  14  10       51.41       65.64      8.48 o 
   6  14  10        0.30        0.22      7.58 o 
  -7  15  10      148.52      181.19     15.72 o 
  -5  15  10      917.41      863.73     27.20 o 
  -3  15  10      544.61      551.25     19.51 o 
  -1  15  10       93.06       75.95     14.00 o 
   1  15  10       36.59       32.06     12.01 o 
   3  15  10      216.19      205.64     12.26 o 
   5  15  10       16.86       26.72      9.19 o 
  -6  16  10       95.55       90.46     12.27 o 
  -4  16  10       20.73       15.02      8.01 o 
  -2  16  10       38.62       63.87     14.73 o 
   0  16  10      238.26      262.58     15.36 o 
   2  16  10     2004.64     1920.94     85.41 o 
   4  16  10       89.55       85.45     11.94 o 
  -5  17  10      793.07      771.66     84.74 o 
  -3  17  10       38.51       43.31     12.04 o 
  -1  17  10      589.37      612.71     27.29 o 
   1  17  10       18.28       16.48      7.65 o 
   3  17  10      338.92      315.97     30.07 o 
  -4  18  10      159.43      133.17     19.24 o 
  -2  18  10     1044.63      903.96    189.32 o 
   0  18  10        4.98       10.65     11.72 o 
   2  18  10      420.93      508.12     21.18 o 
  -5  19  10      398.77      451.21     38.96 o 
  -3  19  10      516.10      574.42     39.69 o 
  -1  19  10      256.49      263.75     20.44 o 
   1  19  10       94.72      101.41     12.31 o 
  -2  20  10      479.22      501.48     47.97 o 
   0  20  10      308.75      309.98     27.15 o 
  -9   1  11        0.12       -1.46      7.92 o 
  -7   1  11      206.04      246.10     12.82 o 
  -5   1  11      221.56      259.16     17.15 o 
  -3   1  11      160.97      219.34     17.08 o 
  -1   1  11      983.44      941.74     36.80 o 
   1   1  11     2410.26     2688.59     84.25 o 
   3   1  11      219.79      207.57      8.64 o 
   5   1  11        6.88        3.82      7.32 o 
   7   1  11      444.84      486.83     24.78 o 
 -10   2  11      341.96      318.65     22.38 o 
  -8   2  11     1897.08     1983.94    205.56 o 
  -6   2  11      257.10      337.34     34.86 o 
  -4   2  11     2148.50     2071.21    138.48 o 
  -2   2  11      152.40      271.98     29.20 o 
   0   2  11     1128.84      947.23     63.02 o 
   2   2  11     2448.18     2579.44     61.08 o 
   4   2  11     4456.30     4382.28     67.87 o 
   6   2  11      347.60      332.63     20.31 o 
   8   2  11      202.80      223.62     20.40 o 
  -9   3  11       24.09       32.68     10.41 o 
  -7   3  11     1825.67     1928.66    162.86 o 
  -5   3  11      215.32      206.36     14.16 o 
  -3   3  11       70.65       78.30     12.76 o 
  -1   3  11     2242.69     2106.50    100.73 o 
   1   3  11      202.91      261.18      7.82 o 
   3   3  11     2617.31     2710.79     33.60 o 
   5   3  11      292.04      291.20     13.99 o 
   7   3  11     1086.97     1191.71     37.40 o 
 -10   4  11        0.52       -0.16      8.86 o 
  -8   4  11     2216.52     2227.83    250.65 o 
  -6   4  11      255.66      234.35     29.58 o 
  -4   4  11      611.57      574.19     36.69 o 
  -2   4  11       12.56       31.84     12.49 o 
   0   4  11     1971.96     1816.54    124.37 o 
   2   4  11      105.26       93.70      7.02 o 
   4   4  11    12754.52    12805.84    234.13 o 
   6   4  11       98.09      122.27     14.81 o 
   8   4  11      183.07      189.08     19.65 o 
  -9   5  11        1.67       -5.21      6.18 o 
  -7   5  11     3699.57     3611.58    305.33 o 
  -5   5  11     1564.97     1467.23     86.58 o 
  -3   5  11      102.96       99.05      9.42 o 
  -1   5  11     3991.35     4031.45    221.49 o 
   1   5  11     4934.15     4755.15    132.56 o 
   3   5  11     2268.36     2279.06     30.82 o 
   5   5  11      870.13      845.33     40.94 o 
   7   5  11      479.69      467.52     37.01 o 
 -10   6  11     1191.78     1328.15    115.38 o 
  -8   6  11       51.54       79.18     12.65 o 
  -6   6  11     3190.29     3461.54    272.60 o 
  -4   6  11     1411.97     1420.38     97.12 o 
  -2   6  11     5179.69     5358.07    309.15 o 
   0   6  11     3690.66     3911.56    188.78 o 
   2   6  11     1952.88     1957.80     57.68 o 
   4   6  11      239.60      240.71     11.16 o 
   6   6  11      711.49      763.05     32.10 o 
  -9   7  11     2513.51     2568.71     76.95 o 
  -7   7  11      111.53      116.50     14.20 o 
  -5   7  11      985.17     1105.16     66.60 o 
  -3   7  11     5820.09     6211.08    637.00 o 
  -1   7  11     2808.02     2783.46    130.46 o 
   1   7  11     5232.77     5224.29    161.24 o 
   3   7  11      357.16      362.52     22.74 o 
   5   7  11     2960.33     2769.42    138.60 o 
   7   7  11      468.72      518.67     42.25 o 
  -8   8  11       64.03       59.30     12.29 o 
  -6   8  11     4512.35     4989.89    562.73 o 
  -4   8  11     1238.23     1198.77     30.04 o 
  -2   8  11    13139.22    13417.57    855.26 o 
   0   8  11       17.97       29.42      5.08 o 
   2   8  11     8288.95     8299.06    298.18 o 
   4   8  11      135.84      158.05     15.29 o 
   6   8  11      824.02      890.73     25.44 o 
  -9   9  11     3153.65     3346.94     89.12 o 
  -7   9  11      318.14      356.52     20.75 o 
  -5   9  11     3576.82     3856.28    262.74 o 
  -3   9  11    10103.69     9361.33    130.76 o 
  -1   9  11     1218.01     1277.09     74.48 o 
   1   9  11    11517.88    11505.70    411.92 o 
   3   9  11       69.27       78.13      8.00 o 
   5   9  11     1890.41     2062.31     36.58 o 
   7   9  11      518.46      541.30     45.28 o 
  -8  10  11     1310.63     1331.82     59.54 o 
  -6  10  11     1805.79     1876.87    205.88 o 
  -4  10  11     5144.61     5000.73    244.96 o 
  -2  10  11    10082.60     8123.17   1280.33 o 
   0  10  11      195.01      257.71     13.85 o 
   2  10  11     6816.19     6908.90    280.58 o 
   4  10  11     2397.53     2418.83     88.53 o 
   6  10  11      865.71      911.16     65.32 o 
  -9  11  11     1279.56     1365.67     61.48 o 
  -7  11  11     1839.46     1944.27    147.08 o 
  -5  11  11     4918.67     4950.16     93.26 o 
  -3  11  11     6146.99     6182.50    268.70 o 
  -1  11  11     1859.96     1968.38    109.21 o 
   1  11  11     8432.93     8587.88    348.76 o 
   3  11  11     1161.40     1178.72     54.81 o 
   5  11  11     1316.74     1311.29     68.85 o 
  -8  12  11     1884.53     1995.58     48.81 o 
  -6  12  11     1244.68     1250.24     36.33 o 
  -4  12  11     9145.08     9727.21    683.39 o 
  -2  12  11     4891.40     4873.24    283.56 o 
   0  12  11     3933.75     4247.25    172.96 o 
   2  12  11      473.36      498.73     20.99 o 
   4  12  11     3293.18     3400.43    166.48 o 
   6  12  11      163.65      136.86     14.81 o 
  -7  13  11     3635.36     3924.15     66.29 o 
  -5  13  11     2607.41     2320.72    355.39 o 
  -3  13  11     3281.05     3345.57     65.75 o 
  -1  13  11     4591.59     4727.53    271.75 o 
   1  13  11     1336.04     1285.98     27.37 o 
   3  13  11     1355.18     1257.28     43.41 o 
   5  13  11      713.33      657.24     56.27 o 
  -8  14  11     1368.06     1489.02     61.61 o 
  -6  14  11     2040.54     1889.53    112.62 o 
  -4  14  11     7153.83     6876.50    114.45 o 
  -2  14  11      164.17      115.48     22.52 o 
   0  14  11     7322.75     7116.24    291.88 o 
   2  14  11      448.81      500.96     31.44 o 
   4  14  11     2339.16     2296.96     80.20 o 
  -7  15  11     1913.04     1838.93     66.96 o 
  -5  15  11     1337.82     1378.34     38.60 o 
  -3  15  11     3890.55     4127.40    308.27 o 
  -1  15  11     6316.58     6413.63    190.66 o 
   1  15  11     1257.63     1204.93     28.75 o 
   3  15  11      927.14      904.58     26.24 o 
   5  15  11     1044.06     1012.57     82.67 o 
  -6  16  11      804.46      775.80     61.12 o 
  -4  16  11     1849.74     1912.56     68.03 o 
  -2  16  11     4815.91     4757.03     69.30 o 
   0  16  11     2510.81     2367.83     62.10 o 
   2  16  11      596.08      612.46     35.11 o 
   4  16  11     2203.79     2065.42    108.08 o 
  -5  17  11      540.02      504.91     31.17 o 
  -3  17  11     2145.70     2225.64     50.01 o 
  -1  17  11     1997.30     1998.73     46.65 o 
   1  17  11     1640.35     1696.22     35.41 o 
   3  17  11     1036.08      990.18     36.33 o 
  -4  18  11      370.01      343.77     26.42 o 
  -2  18  11     3045.31     3200.18     60.33 o 
   0  18  11      329.53      328.30     17.75 o 
   2  18  11     1387.27     1418.86     72.09 o 
  -3  19  11     1052.30     1034.72     87.05 o 
  -1  19  11      560.36      675.48     30.28 o 
   1  19  11      817.74      833.93     45.36 o 
  -2  20  11     1281.41     1239.60    208.56 o 
   0  20  11       89.15       84.24     11.95 o 
 -10   0  12     3315.04     3241.01     90.34 o 
  -8   0  12      141.22      116.88     20.45 o 
  -6   0  12     6911.04     8464.10   1329.16 o 
  -4   0  12     1592.89     1641.87    148.90 o 
  -2   0  12    27331.34    25383.18   2444.15 o 
   0   0  12    12603.58    12195.39   1229.69 o 
   2   0  12     6853.87     6538.80    248.62 o 
   4   0  12      949.77      999.58     42.13 o 
   6   0  12      751.02      886.35     44.32 o 
  -9   1  12     2009.23     1773.31     44.85 o 
  -7   1  12     3953.12     4508.90    467.24 o 
  -5   1  12     1013.27     1327.98    109.17 o 
  -3   1  12    37131.29    37074.10   2138.67 o 
  -1   1  12      121.00      135.23     13.00 o 
   1   1  12    20841.65    19442.12   1020.27 o 
   3   1  12     2417.62     2464.34     26.08 o 
   5   1  12     3876.73     4031.08     61.29 o 
   7   1  12      109.24      115.88     15.62 o 
 -10   2  12     1955.70     1866.85    120.66 o 
  -8   2  12      770.04      811.65     83.52 o 
  -6   2  12    14892.08    15838.85   1635.79 o 
  -4   2  12     8329.60     9129.23    579.32 o 
  -2   2  12     1404.48     1344.86     31.17 o 
   0   2  12     8377.36     7347.59    681.34 o 
   2   2  12    14455.08    14248.07    475.45 o 
   4   2  12     2497.46     2540.45     34.80 o 
   6   2  12     1284.70     1336.36     38.14 o 
  -9   3  12     2468.33     2170.88     49.67 o 
  -7   3  12     6685.76     6659.63    388.00 o 
  -5   3  12     3231.76     3567.20    252.11 o 
  -3   3  12    14307.75    15276.99    904.64 o 
  -1   3  12     8493.30     8215.00    305.14 o 
   1   3  12     5761.13     5654.51    223.17 o 
   3   3  12     7827.09     7925.84    105.49 o 
   5   3  12     2837.97     2772.91     51.22 o 
   7   3  12      287.61      303.83     21.17 o 
 -10   4  12      291.27      277.07     21.52 o 
  -8   4  12     2604.66     2711.46    240.84 o 
  -6   4  12     9113.73     9116.05    969.74 o 
  -4   4  12     6835.07     7490.07    369.57 o 
  -2   4  12     1135.42     1134.70     86.71 o 
   0   4  12     9646.78     9494.93    436.24 o 
   2   4  12     6319.44     6251.25    136.84 o 
   4   4  12     3195.51     3188.53     74.48 o 
   6   4  12     1241.91     1237.36     43.83 o 
  -9   5  12     2057.09     1980.98     99.50 o 
  -7   5  12     3267.62     3430.44    248.17 o 
  -5   5  12     5195.64     5174.47    369.97 o 
  -3   5  12      457.82      554.92     12.07 o 
  -1   5  12     9642.54     9159.93    511.80 o 
   1   5  12       85.84       85.86      7.05 o 
   3   5  12     9704.66     9589.04    171.46 o 
   5   5  12      837.68      875.95     19.76 o 
   7   5  12      713.68      797.86     32.18 o 
  -8   6  12     3175.50     3420.52    268.21 o 
  -6   6  12     3699.22     3569.44    177.59 o 
  -4   6  12     1286.83     1402.84    193.77 o 
  -2   6  12      164.70      196.90     10.73 o 
   0   6  12    12790.73    12568.04    639.79 o 
   2   6  12     1438.96     1462.14     31.94 o 
   4   6  12     1257.66     1225.71     29.31 o 
   6   6  12     1109.26     1181.82     72.56 o 
  -9   7  12      995.00      993.11     28.38 o 
  -7   7  12     2633.45     2989.95    313.14 o 
  -5   7  12     4072.37     3929.63     65.14 o 
  -3   7  12      129.76      164.04     14.94 o 
  -1   7  12     3633.07     3500.91    163.50 o 
   1   7  12      462.61      471.53     24.77 o 
   3   7  12     4771.87     4618.81    181.07 o 
   5   7  12      658.47      667.82     18.61 o 
   7   7  12      211.22      237.01     23.74 o 
  -8   8  12     1628.42     1746.59    144.64 o 
  -6   8  12     4851.02     5088.56    235.83 o 
  -4   8  12      652.77      666.81     31.90 o 
  -2   8  12     1900.34     1935.76    104.24 o 
   0   8  12      909.65      866.08     44.35 o 
   2   8  12      638.17      648.63     21.88 o 
   4   8  12     2634.38     2553.05     55.78 o 
   6   8  12      708.77      774.19     30.50 o 
  -9   9  12      250.48      236.37     28.98 o 
  -7   9  12     2178.08     2252.04    132.95 o 
  -5   9  12     1160.85     1071.72    123.82 o 
  -3   9  12     5390.13     5219.98    201.38 o 
  -1   9  12      413.71      414.39     13.89 o 
   1   9  12     2196.87     2183.68     58.20 o 
   3   9  12       79.48       85.40      8.32 o 
   5   9  12     2281.61     2195.31    111.80 o 
  -8  10  12       50.21       33.14     11.85 o 
  -6  10  12     2879.80     2931.52     75.24 o 
  -4  10  12      923.35      972.73     43.34 o 
  -2  10  12     2549.44     2470.46     71.83 o 
   0  10  12       50.81       99.35     10.83 o 
   2  10  12     1032.92     1064.68     40.38 o 
   4  10  12      448.36      439.74     15.81 o 
   6  10  12       79.50       85.80      9.93 o 
  -7  11  12      885.49      979.63     40.42 o 
  -5  11  12       11.56        6.36      8.51 o 
  -3  11  12     2616.55     2442.14     45.80 o 
  -1  11  12      944.29      894.35     44.44 o 
   1  11  12     2932.56     2956.53    106.53 o 
   3  11  12      147.17      159.57     10.89 o 
   5  11  12     1075.02     1112.80     31.70 o 
  -8  12  12       19.48       20.33     11.45 o 
  -6  12  12      515.38      552.63     32.75 o 
  -4  12  12      115.61      107.13     14.24 o 
  -2  12  12      343.16      299.25     18.75 o 
   0  12  12        7.24       12.19      5.58 o 
   2  12  12     1167.10     1225.06     61.12 o 
   4  12  12       35.11       33.47      7.43 o 
   6  12  12        8.51       16.31     14.85 o 
  -7  13  12      107.09      112.25     16.31 o 
  -5  13  12       59.35       45.41     11.88 o 
  -3  13  12      120.58      129.62     16.92 o 
  -1  13  12      665.64      645.89     26.42 o 
   1  13  12     2348.80     2170.56     57.62 o 
   3  13  12       51.74       60.22      9.65 o 
   5  13  12       42.76       58.28      9.10 o 
  -6  14  12        0.02       11.44      9.87 o 
  -4  14  12      154.57      182.29     18.16 o 
  -2  14  12       15.79       27.52     10.16 o 
   0  14  12       13.83       18.24      7.78 o 
   2  14  12      741.12      675.63     29.98 o 
   4  14  12        1.25        9.22      6.48 o 
  -7  15  12       80.50       95.21     22.65 o 
  -5  15  12      272.54      308.52     30.68 o 
  -3  15  12       57.89       64.51     12.83 o 
  -1  15  12      186.74      197.20     42.86 o 
   1  15  12        1.32        6.03      6.76 o 
   3  15  12      180.38      208.95     13.35 o 
  -6  16  12      534.77      527.63     46.63 o 
  -4  16  12       78.41       89.55     14.53 o 
  -2  16  12        7.69       12.32     10.59 o 
   0  16  12       61.79       64.21     10.47 o 
   2  16  12       11.77        8.46      7.27 o 
   4  16  12       32.11       32.51      9.41 o 
  -5  17  12       10.59        2.99     10.50 o 
  -3  17  12     1089.36     1136.75     37.53 o 
  -1  17  12        5.81       -1.65      9.57 o 
   1  17  12      388.01      394.21     19.17 o 
   3  17  12       15.48       20.91      8.95 o 
  -4  18  12      374.90      456.08     37.50 o 
  -2  18  12      203.18      169.37     31.53 o 
   0  18  12      214.07      207.23     20.34 o 
   2  18  12      257.40      268.89     37.09 o 
  -3  19  12      672.52      766.06     47.24 o 
  -1  19  12       28.82       19.76     11.09 o 
   1  19  12      164.32      197.25     16.58 o 
  -9   1  13      228.09      203.16     18.60 o 
  -7   1  13        0.75       -1.04      5.53 o 
  -5   1  13      743.52      779.16     52.83 o 
  -3   1  13      972.47      927.60     36.52 o 
  -1   1  13     1697.31     1582.80     72.75 o 
   1   1  13      126.47      140.27     15.64 o 
   3   1  13      467.12      506.33     21.52 o 
   5   1  13       60.52       67.37     12.48 o 
   7   1  13       14.01       15.47     10.07 o 
 -10   2  13        0.46        9.49      9.80 o 
  -8   2  13      420.43      392.75     25.45 o 
  -6   2  13      126.29       99.57      9.87 o 
  -4   2  13      133.19      154.16     17.78 o 
  -2   2  13     4507.79     4492.71    228.31 o 
   0   2  13        1.57       10.28      3.85 o 
   2   2  13      893.95      945.96     33.97 o 
   4   2  13        0.44       15.03      8.24 o 
   6   2  13      393.96      461.10     24.70 o 
  -9   3  13     1626.27     1621.59     43.98 o 
  -7   3  13       15.36       32.49      7.53 o 
  -5   3  13     4417.06     4416.80    366.21 o 
  -3   3  13     1403.51     1420.99     43.37 o 
  -1   3  13     7192.87     6896.56    324.58 o 
   1   3  13       86.81       77.76      8.03 o 
   3   3  13     1140.33     1132.34     35.29 o 
   5   3  13       20.92       17.82      8.74 o 
   7   3  13        1.72       -0.45      8.77 o 
 -10   4  13      324.26      362.50     24.18 o 
  -8   4  13     2678.67     3088.13    398.32 o 
  -6   4  13     1378.03     1386.46    135.44 o 
  -4   4  13       59.20       77.03     18.48 o 
  -2   4  13     3287.12     3096.89    193.24 o 
   0   4  13       61.03       51.50      7.20 o 
   2   4  13      657.49      614.88     15.16 o 
   4   4  13      305.90      306.91     12.34 o 
   6   4  13     1153.20     1146.73     37.10 o 
  -9   5  13      374.05      392.19     31.14 o 
  -7   5  13      475.22      492.01     51.23 o 
  -5   5  13     5116.38     4810.20    302.48 o 
  -3   5  13     1630.52     1534.67    103.86 o 
  -1   5  13     2574.36     2484.07     99.85 o 
   1   5  13       85.38       87.94      8.40 o 
   3   5  13      505.74      482.62     14.51 o 
   5   5  13      318.13      340.31     16.39 o 
   7   5  13       79.17       82.62     14.38 o 
  -8   6  13      596.90      696.23     38.38 o 
  -6   6  13      606.42      651.73     52.77 o 
  -4   6  13     5342.58     5161.43    369.08 o 
  -2   6  13     2308.72     2120.05     94.44 o 
   0   6  13     2885.13     2983.49    103.86 o 
   2   6  13     1288.60     1252.10     44.14 o 
   4   6  13       17.08       18.14      5.59 o 
   6   6  13      533.53      562.55     27.36 o 
  -9   7  13        1.95        3.12      7.76 o 
  -7   7  13     3837.60     3860.02    101.41 o 
  -5   7  13     1281.50     1240.58     69.63 o 
  -3   7  13     4694.29     4415.70    219.70 o 
  -1   7  13      655.93      711.80     39.96 o 
   1   7  13     4590.78     4570.30    124.91 o 
   3   7  13        2.50       17.28      7.10 o 
   5   7  13     2383.35     2348.39     70.43 o 
  -8   8  13     1051.83     1081.44    140.68 o 
  -6   8  13     1299.18     1332.46    127.08 o 
  -4   8  13     3556.16     3328.01    137.85 o 
  -2   8  13     2394.96     2549.97    124.71 o 
   0   8  13     2153.05     2149.02    122.74 o 
   2   8  13      947.72      869.64     34.26 o 
   4   8  13     4418.98     4458.24    142.41 o 
   6   8  13      208.47      223.11     15.32 o 
  -9   9  13       76.18       71.51     11.60 o 
  -7   9  13     4263.63     4373.54     95.94 o 
  -5   9  13      388.60      390.60     20.38 o 
  -3   9  13     5571.98     5013.96    187.98 o 
  -1   9  13      307.64      340.64     17.50 o 
   1   9  13     7357.16     7340.25    253.90 o 
   3   9  13     1625.13     1582.89     53.35 o 
   5   9  13     1106.13     1090.05     35.71 o 
  -8  10  13     2021.97     2134.24     50.01 o 
  -6  10  13     1302.81     1382.82     37.97 o 
  -4  10  13     1149.29     1214.55    166.56 o 
  -2  10  13     4836.32     4585.15    285.26 o 
   0  10  13     4224.99     4222.60    188.89 o 
   2  10  13      995.41     1047.74     43.48 o 
   4  10  13     1298.05     1247.56     34.01 o 
   6  10  13      431.51      423.28     20.61 o 
  -7  11  13      450.50      475.56     36.04 o 
  -5  11  13     2073.01     2096.93     57.59 o 
  -3  11  13     4589.27     4638.55    359.90 o 
  -1  11  13     4465.48     4336.97    272.72 o 
   1  11  13     2778.04     2809.47    109.64 o 
   3  11  13     1564.49     1534.31     54.20 o 
   5  11  13      683.26      710.82     21.48 o 
  -8  12  13     1561.63     1706.41    123.09 o 
  -6  12  13      248.19      220.63     18.51 o 
  -4  12  13      799.05      775.64     36.65 o 
  -2  12  13     9575.04     9690.50    473.86 o 
   0  12  13     3031.01     2923.71    157.18 o 
   2  12  13     4265.19     4206.11    181.32 o 
   4  12  13      343.53      373.23     15.68 o 
  -7  13  13      317.59      316.82     22.64 o 
  -5  13  13     3551.02     3246.11    216.23 o 
  -3  13  13      224.75      167.96     16.98 o 
  -1  13  13     5873.47     5558.48     72.14 o 
   1  13  13     2362.23     2313.89    103.51 o 
   3  13  13     3132.17     3083.28    153.08 o 
   5  13  13      454.11      488.77     21.34 o 
  -6  14  13     1339.94     1390.15     58.20 o 
  -4  14  13     1593.83     1552.02     63.07 o 
  -2  14  13     1953.86     1815.75     43.37 o 
   0  14  13     1055.48      939.07     31.68 o 
   2  14  13     5634.02     5274.33    113.26 o 
   4  14  13      254.45      238.18     22.11 o 
  -5  15  13     3084.57     2856.55    215.62 o 
  -3  15  13      367.13      295.11     74.88 o 
  -1  15  13     4147.90     4137.28    110.67 o 
   1  15  13     1669.44     1546.01     46.72 o 
   3  15  13     1104.63     1099.32     25.53 o 
  -6  16  13     1472.90     1489.69     88.88 o 
  -4  16  13     1184.31     1292.96     67.69 o 
  -2  16  13     3953.38     4284.32    177.51 o 
   0  16  13     1363.92     1366.83     84.01 o 
   2  16  13      446.23      420.30     31.17 o 
  -5  17  13     1342.30     1471.04     44.68 o 
  -3  17  13     3269.51     2648.99    644.06 o 
  -1  17  13     1197.45     1236.46     62.95 o 
   1  17  13      799.61      820.02     29.59 o 
  -4  18  13      981.91     1094.90     39.26 o 
  -2  18  13     1614.54     1491.94    107.99 o 
   0  18  13     1742.72     1811.26     47.32 o 
  -1  19  13      254.89      212.83     21.18 o 
 -10   0  14      259.73      222.32     30.68 o 
  -8   0  14     3361.10     2943.21     78.65 o 
  -6   0  14     3159.35     3489.73    406.89 o 
  -4   0  14    10388.05    10806.52   1248.92 o 
  -2   0  14     5654.00     6158.35    337.62 o 
   0   0  14     6251.10     5694.50    419.31 o 
   2   0  14      987.00      934.81     38.96 o 
   4   0  14    13518.96    13331.99    157.55 o 
   6   0  14      419.10      458.27     35.31 o 
  -9   1  14      962.60      834.49     32.54 o 
  -7   1  14     4402.16     3907.15     60.44 o 
  -5   1  14     5769.95     5931.78    426.26 o 
  -3   1  14     8392.22     8495.41    450.86 o 
  -1   1  14     2599.64     2405.70    158.79 o 
   1   1  14     3798.94     3474.60    161.15 o 
   3   1  14     3831.89     3940.40     57.94 o 
   5   1  14     3009.16     3048.43     56.82 o 
   7   1  14     1802.64     1959.60     65.26 o 
  -8   2  14     1647.82     1563.56     41.23 o 
  -6   2  14     4482.29     4730.81    464.21 o 
  -4   2  14     7172.63     7481.12    429.67 o 
  -2   2  14     2038.02     2166.64     90.92 o 
   0   2  14     1934.29     1763.66    103.65 o 
   2   2  14     2796.52     2740.06     89.95 o 
   4   2  14     5591.82     5437.44     71.71 o 
   6   2  14      960.45     1054.38     36.23 o 
  -9   3  14     1818.43     1715.83     45.79 o 
  -7   3  14     1967.12     2059.36    273.33 o 
  -5   3  14     6434.67     6442.54    350.21 o 
  -3   3  14      108.13       99.01      7.31 o 
  -1   3  14     4401.78     4438.99    242.73 o 
   1   3  14    10072.86     9768.33    472.18 o 
   3   3  14     1113.70     1144.79     24.79 o 
   5   3  14     1714.79     1798.77     44.25 o 
  -8   4  14      134.89      146.68     13.12 o 
  -6   4  14     4952.66     5319.49    580.93 o 
  -4   4  14     2082.26     2204.68    103.30 o 
  -2   4  14    14965.30    14817.40    920.87 o 
   0   4  14      145.92      163.75     10.12 o 
   2   4  14     6775.81     6554.94    166.07 o 
   4   4  14      122.47      145.08     12.01 o 
   6   4  14     1885.36     1997.08     49.40 o 
  -9   5  14     2599.26     2570.27     73.29 o 
  -7   5  14      295.78      265.05     23.85 o 
  -5   5  14     9462.31     9722.85    658.90 o 
  -3   5  14     4865.48     4867.19    228.70 o 
  -1   5  14     8440.61     8367.07    409.54 o 
   1   5  14     2378.75     2395.79    117.66 o 
   3   5  14      112.67      102.64      8.66 o 
   5   5  14     2172.15     2240.38     83.89 o 
  -8   6  14       68.89       77.87     10.67 o 
  -6   6  14     6621.00     6592.99    736.58 o 
  -4   6  14     2620.98     2665.60    144.40 o 
  -2   6  14    16047.22    15738.20   1030.57 o 
   0   6  14       44.47       43.69      6.98 o 
   2   6  14     9043.05     8929.31    271.55 o 
   4   6  14      168.41      165.69     11.01 o 
   6   6  14     1308.73     1385.45     53.69 o 
  -9   7  14     2010.34     1967.79     98.37 o 
  -7   7  14      559.08      633.23     44.39 o 
  -5   7  14     3217.11     3245.34    219.98 o 
  -3   7  14     5669.36     5467.96    350.82 o 
  -1   7  14     2908.68     2952.94    156.69 o 
   1   7  14      523.23      580.68     37.73 o 
   3   7  14     2232.67     2157.06     30.34 o 
   5   7  14     1127.70     1193.56     29.52 o 
  -8   8  14     1811.75     1958.04    100.26 o 
  -6   8  14     2037.50     2072.32    187.53 o 
  -4   8  14      864.88      914.55     60.43 o 
  -2   8  14     5497.98     5388.59    521.22 o 
   0   8  14      130.96      129.71     13.01 o 
   2   8  14     1381.50     1376.30     55.57 o 
   4   8  14     1375.36     1382.50     37.99 o 
   6   8  14      148.70      143.26     17.27 o 
  -7   9  14     1478.18     1568.48     61.68 o 
  -5   9  14     1162.77     1102.21     64.94 o 
  -3   9  14     1158.70     1158.83     38.23 o 
  -1   9  14      438.78      465.74     26.36 o 
   1   9  14      820.94      841.05     24.36 o 
   3   9  14     1007.75      971.82     24.60 o 
   5   9  14      128.13      144.53     11.72 o 
  -8  10  14      355.24      408.00     20.10 o 
  -6  10  14      175.35      194.06     13.45 o 
  -4  10  14     3925.83     3788.17    207.02 o 
  -2  10  14       31.08       34.12      9.87 o 
   0  10  14     2335.01     2378.03    102.45 o 
   2  10  14        1.65        7.30      5.28 o 
   4  10  14      789.75      824.14     21.74 o 
  -7  11  14     1122.44     1095.87     36.75 o 
  -5  11  14     1048.08     1065.81    101.05 o 
  -3  11  14      964.63     1008.03     73.66 o 
  -1  11  14      342.60      326.41     19.94 o 
   1  11  14      298.16      290.40     16.72 o 
   3  11  14      127.38      128.76     11.07 o 
   5  11  14      133.00      146.12     12.20 o 
  -8  12  14        1.64       -2.19     15.10 o 
  -6  12  14      360.59      390.68     23.59 o 
  -4  12  14     2226.92     2403.59    211.97 o 
  -2  12  14      684.94      745.37     28.23 o 
   0  12  14     1795.05     1600.49     74.15 o 
   2  12  14       21.17       49.93     12.13 o 
   4  12  14      243.69      292.23     14.65 o 
  -7  13  14       34.25       34.59     13.39 o 
  -5  13  14       85.35       95.71     15.15 o 
  -3  13  14        3.95        1.17      8.81 o 
  -1  13  14      128.25      138.49     15.99 o 
   1  13  14        3.08        7.40      7.07 o 
   3  13  14       27.19       25.47      7.27 o 
  -6  14  14       23.01       43.33     17.78 o 
  -4  14  14       13.55       43.43     36.28 o 
  -2  14  14       10.39        6.04      9.11 o 
   0  14  14       66.29       77.27     13.43 o 
   2  14  14       11.98       14.59      8.08 o 
   4  14  14        6.63        4.45      6.50 o 
  -5  15  14       73.89       73.43     14.73 o 
  -3  15  14        5.83       15.24     10.54 o 
  -1  15  14        0.64        8.99     10.31 o 
   1  15  14      329.79      322.74     17.71 o 
   3  15  14        3.49        3.42      7.57 o 
  -4  16  14      887.12      729.80    201.62 o 
  -2  16  14      498.68      535.06     27.63 o 
   0  16  14      617.25      607.92     45.41 o 
   2  16  14       57.29       60.17     10.95 o 
  -3  17  14      196.13      181.55     20.22 o 
  -1  17  14       91.65       79.88     14.77 o 
   1  17  14      207.19      194.67     16.66 o 
  -2  18  14      206.65      176.44     20.21 o 
   0  18  14      597.61      685.47     35.92 o 
  -9   1  15       46.08       37.37     11.79 o 
  -7   1  15        1.28        1.02      6.86 o 
  -5   1  15        0.13       14.12      5.22 o 
  -3   1  15     7363.82     7480.53    343.38 o 
  -1   1  15      248.03      241.60     13.97 o 
   1   1  15       76.90       64.59      7.52 o 
   3   1  15        1.59        4.22      7.23 o 
   5   1  15        2.66        5.76     11.69 o 
  -8   2  15       60.18       72.05     12.88 o 
  -6   2  15      319.33      398.64     43.05 o 
  -4   2  15      131.33      143.44      9.49 o 
  -2   2  15    10856.75    10731.08    392.02 o 
   0   2  15      483.78      469.49     21.86 o 
   2   2  15      461.33      450.83     21.17 o 
   4   2  15       11.10       25.90      9.55 o 
   6   2  15       38.36       60.12     13.43 o 
  -9   3  15      417.64      393.74     24.19 o 
  -7   3  15      299.25      319.21     39.31 o 
  -5   3  15      416.06      395.89     15.92 o 
  -3   3  15     6649.53     6883.20    304.90 o 
  -1   3  15        7.11       17.37      6.02 o 
   1   3  15      873.78      876.50     31.53 o 
   3   3  15      339.92      300.79     18.77 o 
   5   3  15      524.46      532.27     26.68 o 
  -8   4  15        0.52        5.69      8.26 o 
  -6   4  15     3358.06     3557.04    303.03 o 
  -4   4  15       51.39       54.12      7.90 o 
  -2   4  15     3040.02     3078.66    100.94 o 
   0   4  15        4.20       15.04      5.78 o 
   2   4  15     3173.29     2954.52     85.21 o 
   4   4  15      274.43      317.77     20.31 o 
   6   4  15       11.78       15.68     10.22 o 
  -9   5  15      314.72      283.01     21.52 o 
  -7   5  15     1254.79     1299.59     80.47 o 
  -5   5  15        5.53       11.97      6.19 o 
  -3   5  15     1162.67     1205.64     54.79 o 
  -1   5  15     2329.95     2289.50    111.78 o 
   1   5  15     1127.55     1009.69     50.19 o 
   3   5  15     1304.77     1233.44     22.94 o 
   5   5  15      527.56      493.00     31.17 o 
  -8   6  15      364.18      373.07     44.20 o 
  -6   6  15     1867.93     1853.04    153.81 o 
  -4   6  15     1578.70     1635.02     78.03 o 
  -2   6  15      117.97      129.59     10.50 o 
   0   6  15     5449.92     5332.25    208.62 o 
   2   6  15     1612.59     1628.48     55.14 o 
   4   6  15      315.01      315.59     16.37 o 
   6   6  15       97.50      101.63     15.55 o 
  -9   7  15      860.34      938.10     45.29 o 
  -7   7  15     1142.16     1212.36    152.54 o 
  -5   7  15     3177.43     2925.12    103.61 o 
  -3   7  15      553.53      531.39     21.45 o 
  -1   7  15     6764.40     6544.39    270.84 o 
   1   7  15      468.38      446.42     18.39 o 
   3   7  15     1142.06     1159.77     29.30 o 
   5   7  15        1.12        1.52      8.68 o 
  -8   8  15     2331.34     2165.46     92.53 o 
  -6   8  15      483.29      449.27     18.45 o 
  -4   8  15     4791.65     4399.13    267.69 o 
  -2   8  15       27.06       46.45     10.05 o 
   0   8  15     8337.34     8097.28    380.67 o 
   2   8  15      382.09      346.43     13.54 o 
   4   8  15      503.06      518.37     17.61 o 
  -7   9  15      689.50      640.77     22.63 o 
  -5   9  15     1800.72     1700.24     66.78 o 
  -3   9  15     1222.49     1146.75    134.78 o 
  -1   9  15     2296.08     2260.26    149.02 o 
   1   9  15      542.28      493.46     17.96 o 
   3   9  15     5363.54     5320.60    148.59 o 
   5   9  15       55.48       53.32     10.07 o 
  -8  10  15     1123.50      972.79     49.19 o 
  -6  10  15     1721.43     1769.10     65.07 o 
  -4  10  15     4285.37     4140.71    143.06 o 
  -2  10  15        7.22       25.96      9.73 o 
   0  10  15     4183.03     4267.61    258.96 o 
   2  10  15     1581.05     1614.48     46.31 o 
   4  10  15      418.57      409.36     19.51 o 
  -7  11  15      947.89      962.60     67.89 o 
  -5  11  15     1557.41     1396.82     97.64 o 
  -3  11  15     2739.99     2807.76    270.29 o 
  -1  11  15     1957.78     1855.26    110.31 o 
   1  11  15      764.48      725.18     48.27 o 
   3  11  15      801.20      828.36     25.51 o 
  -6  12  15     4447.26     4469.44    158.88 o 
  -4  12  15      772.12      593.89     49.80 o 
  -2  12  15     2400.70     2471.41    171.18 o 
   0  12  15     1362.05     1417.13     83.89 o 
   2  12  15     1359.04     1344.46     56.73 o 
   4  12  15      308.18      292.53     14.85 o 
  -7  13  15     2044.40     2057.73    107.51 o 
  -5  13  15     1717.17     1924.17    180.19 o 
  -3  13  15     2501.46     2280.16     49.85 o 
  -1  13  15     1245.05     1234.64     41.15 o 
   1  13  15     1865.10     1771.93     44.15 o 
   3  13  15      199.42      173.99     13.01 o 
  -6  14  15     4113.03     4581.07    248.62 o 
  -4  14  15      264.67      214.49     42.98 o 
  -2  14  15     2883.00     2703.88    131.61 o 
   0  14  15     1094.71     1072.93     77.07 o 
   2  14  15     1876.93     1810.84     38.00 o 
  -5  15  15      615.39      607.30     29.86 o 
  -3  15  15     1329.44     1560.72    126.13 o 
  -1  15  15     1547.40     1471.00     49.43 o 
   1  15  15     1848.11     1730.43     45.97 o 
  -4  16  15      505.93      448.90     87.78 o 
  -2  16  15     2153.24     2159.19     51.82 o 
   0  16  15      785.09      779.56     32.11 o 
  -3  17  15     1512.15     1360.87    140.01 o 
  -1  17  15     1299.02     1337.29     42.49 o 
  -8   0  16     4330.51     4274.19     97.64 o 
  -6   0  16       72.41       69.40     16.07 o 
  -4   0  16     8546.50     9057.88    444.39 o 
  -2   0  16     3642.17     3301.60    425.40 o 
   0   0  16     3890.03     3831.51     75.97 o 
   2   0  16     2567.65     2540.95     67.69 o 
   4   0  16       59.04       50.16     16.07 o 
   6   0  16     2652.89     2801.74     85.71 o 
  -9   1  16     3705.38     3800.01     85.83 o 
  -7   1  16       15.91       18.02      9.25 o 
  -5   1  16    13882.29    14562.33   1088.28 o 
  -3   1  16      883.88      915.64     25.75 o 
  -1   1  16    11022.83    10556.43    599.91 o 
   1   1  16      593.03      658.96     24.28 o 
   3   1  16     2353.34     2243.29     47.17 o 
   5   1  16        5.19        5.40      9.08 o 
  -8   2  16     3842.68     3693.75     64.57 o 
  -6   2  16     1436.97     1363.68    104.24 o 
  -4   2  16     7851.41     8095.08    472.40 o 
  -2   2  16     4645.72     4577.54    147.12 o 
   0   2  16     4162.44     4343.45     57.23 o 
   2   2  16     1950.71     2014.26     42.87 o 
   4   2  16      269.47      246.60     18.76 o 
   6   2  16     2090.67     2214.65     54.24 o 
  -9   3  16      428.55      398.52     24.62 o 
  -7   3  16     2020.48     2088.84    233.78 o 
  -5   3  16     6835.68     6893.78    421.79 o 
  -3   3  16     3385.15     3416.61    165.43 o 
  -1   3  16     3851.72     3751.56    236.54 o 
   1   3  16     1642.27     1573.72     62.28 o 
   3   3  16     2553.15     2549.15     50.54 o 
   5   3  16     2257.25     2213.41     80.84 o 
  -8   4  16     2069.37     1891.34    100.81 o 
  -6   4  16     2293.65     2286.46    100.49 o 
  -4   4  16     2441.31     2426.44    165.17 o 
  -2   4  16     8226.98     8382.10    528.88 o 
   0   4  16     1991.27     2050.16     40.24 o 
   2   4  16      784.21      761.60     27.62 o 
   4   4  16     2092.43     2158.84     94.11 o 
  -9   5  16        4.89        4.38      9.77 o 
  -7   5  16     3852.15     4171.28    410.96 o 
  -5   5  16     1064.21     1016.53     48.41 o 
  -3   5  16     6545.84     6239.81    309.37 o 
  -1   5  16     2131.45     2164.70    137.64 o 
   1   5  16     1873.28     1781.33    111.15 o 
   3   5  16       47.25       52.41     10.93 o 
   5   5  16     2127.48     2111.65     74.63 o 
  -8   6  16      363.98      411.34     56.55 o 
  -6   6  16      988.34     1072.61     69.67 o 
  -4   6  16     1282.17     1230.10     80.39 o 
  -2   6  16     4314.42     4296.48    224.27 o 
   0   6  16      672.15      668.33     31.18 o 
   2   6  16      609.30      598.10     26.90 o 
   4   6  16     2467.67     2443.72    106.53 o 
  -7   7  16     1226.35     1298.45    120.15 o 
  -5   7  16       48.14       54.97      8.99 o 
  -3   7  16     3464.42     3579.29    266.63 o 
  -1   7  16      853.58      837.54     29.30 o 
   1   7  16     2306.14     2138.18     91.89 o 
   3   7  16     1582.09     1663.54     33.16 o 
   5   7  16      401.36      433.56     25.31 o 
  -8   8  16      736.85      748.78     69.45 o 
  -6   8  16      386.36      394.94     36.61 o 
  -4   8  16      735.85      735.85     77.80 o 
  -2   8  16     3564.91     3459.77    402.75 o 
   0   8  16     1647.02     1573.33     81.34 o 
   2   8  16     1079.58     1015.79     38.76 o 
   4   8  16      639.95      722.29     24.13 o 
  -7   9  16       95.51      132.07     13.24 o 
  -5   9  16     1534.83     1574.00     65.95 o 
  -3   9  16     1073.79     1033.58     32.27 o 
  -1   9  16     2649.68     2666.45    129.54 o 
   1   9  16      133.34      134.81     11.86 o 
   3   9  16     2299.40     2224.88     53.88 o 
  -6  10  16        1.61        6.02      9.28 o 
  -4  10  16      675.19      653.60     27.38 o 
  -2  10  16     1340.29     1350.74     37.00 o 
   0  10  16      917.28      870.89     30.27 o 
   2  10  16      379.44      386.87     17.74 o 
   4  10  16       51.58       48.37      8.60 o 
  -7  11  16      122.92      128.70     13.68 o 
  -5  11  16     1623.03     1439.59    122.85 o 
  -3  11  16       74.45       76.02     13.26 o 
  -1  11  16     2793.76     2734.46    159.01 o 
   1  11  16      118.75      119.37     12.07 o 
   3  11  16      337.69      383.54     16.13 o 
  -6  12  16        1.15       18.61     11.36 o 
  -4  12  16      295.59      269.98     20.49 o 
  -2  12  16        1.83       10.63      9.87 o 
   0  12  16      113.51      120.24     20.94 o 
   2  12  16      117.89      113.27     10.76 o 
  -5  13  16      495.18      482.14     26.59 o 
  -3  13  16      414.16      405.30     23.82 o 
  -1  13  16      336.50      364.29     33.12 o 
   1  13  16      156.20      182.52     18.77 o 
   3  13  16       23.96       32.17      7.92 o 
  -6  14  16      138.12      144.28     26.91 o 
  -4  14  16      551.04      550.26     62.21 o 
  -2  14  16        3.52        3.97     10.05 o 
   0  14  16       23.75       34.62     11.52 o 
   2  14  16       43.25       53.80     10.85 o 
  -5  15  16        5.97        4.61     10.59 o 
  -3  15  16     1203.64     1243.89     40.46 o 
  -1  15  16      563.98      588.20     28.75 o 
   1  15  16        0.02        4.81     10.41 o 
  -4  16  16        0.45       -6.46      9.98 o 
  -2  16  16       16.36        1.19     10.29 o 
   0  16  16       87.21       86.56     16.01 o 
  -9   1  17       58.01       70.25     14.61 o 
  -7   1  17      108.85      120.85     15.14 o 
  -5   1  17      204.23      212.34     15.44 o 
  -3   1  17     1269.40     1215.10     52.73 o 
  -1   1  17      287.37      355.81     26.56 o 
   1   1  17        1.53       14.57     11.69 o 
   3   1  17      185.82      182.57     17.90 o 
   5   1  17       31.43       26.64     10.93 o 
  -8   2  17      212.01      199.58     19.80 o 
  -6   2  17       99.42       94.75     10.53 o 
  -4   2  17       88.90       85.10      8.17 o 
  -2   2  17     1587.89     1589.93     73.28 o 
   0   2  17      817.22      805.40     28.27 o 
   2   2  17        8.51       23.29      8.84 o 
   4   2  17     1864.75     1799.94     65.99 o 
  -9   3  17        0.30       -1.70      9.47 o 
  -7   3  17     2040.79     1988.93    147.91 o 
  -5   3  17      170.59      198.09     12.60 o 
  -3   3  17      373.14      376.42     25.80 o 
  -1   3  17      307.19      311.62     14.46 o 
   1   3  17     1194.83     1148.30     64.16 o 
   3   3  17      523.41      515.20     25.05 o 
   5   3  17      223.91      244.32     20.65 o 
  -8   4  17      860.41      794.99     32.24 o 
  -6   4  17       93.67       77.69     10.24 o 
  -4   4  17     1029.76      962.16     23.32 o 
  -2   4  17      301.86      317.83     36.20 o 
   0   4  17     1037.49     1024.60     60.75 o 
   2   4  17        0.79        7.32      9.13 o 
   4   4  17     1919.22     1889.69     47.61 o 
  -7   5  17      997.77      938.91     34.62 o 
  -5   5  17      425.90      439.70     44.23 o 
  -3   5  17      693.71      632.79     24.70 o 
  -1   5  17      483.50      514.60     32.27 o 
   1   5  17     1400.22     1317.00     27.83 o 
   3   5  17      259.03      253.80     19.25 o 
   5   5  17      169.20      147.27     18.07 o 
  -8   6  17      331.02      307.96     24.09 o 
  -6   6  17      413.48      373.85     17.07 o 
  -4   6  17      820.61      805.55     56.87 o 
  -2   6  17     2713.73     2710.65    213.91 o 
   0   6  17      143.38      128.82     11.60 o 
   2   6  17      630.24      633.89     34.22 o 
   4   6  17      577.57      575.59     34.46 o 
  -7   7  17       15.43       12.13      7.91 o 
  -5   7  17     3526.73     3550.56    220.92 o 
  -3   7  17       61.64       57.97     11.53 o 
  -1   7  17     3216.69     3325.26    204.91 o 
   1   7  17      802.18      791.02     32.57 o 
   3   7  17      232.02      244.57     19.44 o 
  -8   8  17      560.30      578.32     41.88 o 
  -6   8  17     2073.23     2003.45    144.04 o 
  -4   8  17      251.53      243.18     26.30 o 
  -2   8  17     2517.56     2507.54    118.22 o 
   0   8  17       96.25       96.44     10.48 o 
   2   8  17     2760.80     2620.80     74.32 o 
   4   8  17      121.43      103.36     18.14 o 
  -7   9  17      309.12      340.73     18.20 o 
  -5   9  17     4133.99     3915.63     64.40 o 
  -3   9  17      170.61      142.21     17.53 o 
  -1   9  17     2077.38     2063.33     72.20 o 
   1   9  17     1087.95     1155.08     45.09 o 
   3   9  17     1323.28     1192.57     33.61 o 
  -6  10  17     2114.30     2021.98     98.50 o 
  -4  10  17     2671.50     2657.00    317.53 o 
  -2  10  17     3067.90     2829.51    258.96 o 
   0  10  17      878.41      810.59     30.11 o 
   2  10  17     1723.61     1684.34     78.35 o 
  -7  11  17     1234.40     1313.53     42.08 o 
  -5  11  17     3182.26     2762.03    175.69 o 
  -3  11  17     2161.12     2138.93     48.46 o 
  -1  11  17     1997.91     1848.92     53.94 o 
   1  11  17     1970.29     1848.92     45.49 o 
   3  11  17      458.85      477.06     18.16 o 
  -6  12  17      794.77      758.02     46.75 o 
  -4  12  17     3352.16     3403.17    319.11 o 
  -2  12  17     1325.18     1330.52     45.78 o 
   0  12  17     1578.70     1540.23     74.88 o 
   2  12  17      396.61      409.08     35.35 o 
  -5  13  17      863.22      698.19     95.33 o 
  -3  13  17     2140.16     1971.15    127.47 o 
  -1  13  17      394.38      414.87     24.19 o 
   1  13  17     1973.89     1954.61     71.35 o 
  -4  14  17     2154.22     2380.69    163.51 o 
  -2  14  17      149.24      120.20     16.71 o 
   0  14  17     1993.32     1863.35     48.47 o 
  -3  15  17     1009.77     1101.96     50.16 o 
  -1  15  17      908.30      964.21     55.88 o 
  -2  16  17     1349.62     1401.11     62.34 o 
  -8   0  18       78.15       47.97     17.53 o 
  -6   0  18     5747.45     5594.71    103.98 o 
  -4   0  18     1355.90     1405.28    116.52 o 
  -2   0  18     9453.28     8798.74   1101.73 o 
   0   0  18     1869.35     1834.30     57.47 o 
   2   0  18     2143.86     1975.53     64.28 o 
   4   0  18      484.21      492.12     37.26 o 
  -7   1  18     1536.35     1504.96     58.93 o 
  -5   1  18     1265.14     1314.66     32.14 o 
  -3   1  18     7514.16     7613.39    384.59 o 
  -1   1  18     5364.63     5616.33     67.82 o 
   1   1  18     1194.31     1240.22     42.25 o 
   3   1  18     1413.03     1342.17     39.51 o 
  -8   2  18      661.03      659.73     30.05 o 
  -6   2  18     3505.29     3806.27    296.75 o 
  -4   2  18     1497.31     1571.50     84.88 o 
  -2   2  18     2575.76     2421.62    125.64 o 
   0   2  18     5237.01     5335.50    171.67 o 
   2   2  18     1935.14     1916.75     62.82 o 
   4   2  18      393.57      413.21     24.88 o 
  -7   3  18     2277.17     2279.54     50.49 o 
  -5   3  18      368.56      365.48     29.91 o 
  -3   3  18     1459.61     1569.21     87.62 o 
  -1   3  18     4086.49     3885.50    197.56 o 
   1   3  18     2009.13     1920.89     43.36 o 
   3   3  18     1021.19     1020.33     34.95 o 
  -8   4  18     2809.55     2974.67     60.76 o 
  -6   4  18      447.93      436.24     19.37 o 
  -4   4  18     4461.79     4181.26    357.99 o 
  -2   4  18       26.89       42.19      7.61 o 
   0   4  18     8402.27     8061.98    278.51 o 
   2   4  18      666.96      610.98     61.73 o 
   4   4  18      655.80      732.79     32.07 o 
  -7   5  18     1386.68     1418.80    114.36 o 
  -5   5  18     1023.98      987.22     35.60 o 
  -3   5  18     2705.49     2507.16    224.27 o 
  -1   5  18     3596.93     3612.34    154.51 o 
   1   5  18     1493.69     1462.29     38.35 o 
   3   5  18     1202.23     1188.47     37.77 o 
  -8   6  18     2654.54     2679.50     84.01 o 
  -6   6  18        5.95        8.64      7.35 o 
  -4   6  18     5843.40     5893.65    462.90 o 
  -2   6  18       24.04       59.83     42.73 o 
   0   6  18     4680.16     4623.47    168.13 o 
   2   6  18       34.65       78.04     23.25 o 
   4   6  18     1158.74     1200.05     39.77 o 
  -7   7  18     1420.34     1497.41    181.90 o 
  -5   7  18      198.37      183.60     26.30 o 
  -3   7  18     2102.41     2122.85    162.54 o 
  -1   7  18      407.07      420.00     21.00 o 
   1   7  18      185.90      159.53     13.13 o 
   3   7  18     2214.24     2369.31     53.03 o 
  -6   8  18      289.83      328.40     30.17 o 
  -4   8  18     1208.75     1167.20     61.00 o 
  -2   8  18      116.37      133.05     15.55 o 
   0   8  18      986.21     1023.35     34.99 o 
   2   8  18      584.66      572.74     21.92 o 
  -7   9  18      467.57      456.36     36.63 o 
  -5   9  18      138.57      155.91     17.64 o 
  -3   9  18      835.22      783.28     63.07 o 
  -1   9  18      486.90      510.73     24.96 o 
   1   9  18      108.97      134.65     12.77 o 
   3   9  18       29.87       14.74     10.33 o 
  -6  10  18     1260.29     1198.46     39.34 o 
  -4  10  18       29.76       29.47     11.92 o 
  -2  10  18     1317.83     1178.53     36.72 o 
   0  10  18       21.68       27.27     14.37 o 
   2  10  18      299.77      349.30     18.30 o 
  -5  11  18      577.59      599.08     60.88 o 
  -3  11  18      285.91      310.76     28.86 o 
  -1  11  18      492.52      440.72     38.84 o 
   1  11  18      540.11      519.73     26.28 o 
  -6  12  18      311.70      281.00     32.14 o 
  -4  12  18      177.44      175.82     19.69 o 
  -2  12  18     1027.32     1027.04     35.97 o 
   0  12  18       37.69       40.65     12.48 o 
   2  12  18      154.97      176.96     19.42 o 
  -5  13  18      122.08      137.93     19.01 o 
  -3  13  18      267.80      266.56     21.86 o 
  -1  13  18      140.04      148.49     18.15 o 
   1  13  18      271.60      277.60     41.64 o 
  -4  14  18       11.44       18.51     12.22 o 
  -2  14  18       60.54       49.86     13.43 o 
   0  14  18      151.33      175.57     20.32 o 
  -7   1  19      136.02      135.74     17.00 o 
  -5   1  19       36.66       37.70      8.29 o 
  -3   1  19     1161.86     1078.00     67.52 o 
  -1   1  19      691.84      725.90     27.03 o 
   1   1  19      150.26      197.95     32.51 o 
   3   1  19      138.24      166.77     18.07 o 
  -8   2  19      998.11     1003.19     36.72 o 
  -6   2  19      919.25      929.05     32.26 o 
  -4   2  19     4526.09     4574.46    122.89 o 
  -2   2  19       50.57       60.49      8.93 o 
   0   2  19        0.40       35.31     14.85 o 
   2   2  19      198.54      197.58     18.92 o 
   4   2  19      178.36      163.32     19.01 o 
  -7   3  19        7.81       18.10     10.39 o 
  -5   3  19      747.64      689.18     57.87 o 
  -3   3  19      135.58      134.30     11.64 o 
  -1   3  19      490.17      523.41     19.89 o 
   1   3  19       86.61       81.77     13.43 o 
   3   3  19     1038.44      896.71     52.72 o 
  -8   4  19     2080.71     2110.86     93.26 o 
  -6   4  19      135.03      138.84     13.15 o 
  -4   4  19     1140.77     1175.33     34.35 o 
  -2   4  19        0.90       11.67      6.64 o 
   0   4  19      435.74      443.78     23.31 o 
   2   4  19      552.99      583.76     27.29 o 
  -7   5  19      539.64      580.61     46.34 o 
  -5   5  19     1602.68     1518.48    110.08 o 
  -3   5  19      214.66      230.18     19.11 o 
  -1   5  19       49.02       54.46      9.15 o 
   1   5  19       87.44       68.24     12.46 o 
   3   5  19      359.96      370.76     23.93 o 
  -6   6  19     1642.65     1593.02    103.32 o 
  -4   6  19      822.05      824.75     91.92 o 
  -2   6  19      924.47      855.07     30.00 o 
   0   6  19      297.60      297.75     22.05 o 
   2   6  19       61.51       62.05     12.73 o 
  -7   7  19     1944.90     2073.46    212.02 o 
  -5   7  19     1610.39     1449.01    149.88 o 
  -3   7  19     1686.79     1590.89    110.55 o 
  -1   7  19      691.05      639.97     26.78 o 
   1   7  19     1545.28     1523.04     53.33 o 
   3   7  19       13.64       22.57     11.50 o 
  -6   8  19     2124.47     2205.14    166.43 o 
  -4   8  19      623.19      626.27     63.43 o 
  -2   8  19     2415.27     2356.76    154.02 o 
   0   8  19      459.96      455.71     19.08 o 
   2   8  19      431.29      465.02     25.73 o 
  -5   9  19      331.74      332.19     40.54 o 
  -3   9  19     1895.42     1850.78    154.75 o 
  -1   9  19      210.87      168.23     17.64 o 
   1   9  19     1375.13     1431.58     58.53 o 
  -6  10  19      878.74      951.00     36.33 o 
  -4  10  19      401.78      420.59     25.05 o 
  -2  10  19     1296.59     1228.97     99.71 o 
   0  10  19     1088.55     1064.32     35.98 o 
   2  10  19      698.42      675.65     25.93 o 
  -5  11  19     1270.57     1315.66     85.10 o 
  -3  11  19     1044.40     1069.94     54.79 o 
  -1  11  19     1271.81     1286.29     39.64 o 
   1  11  19      509.08      476.53     26.06 o 
  -4  12  19     1459.09     1486.07    130.88 o 
  -2  12  19     1062.84      972.73     35.87 o 
   0  12  19     1815.33     1861.54    125.65 o 
  -3  13  19      459.17      417.12     31.90 o 
  -1  13  19     3006.63     3018.59    151.21 o 
  -6   0  20     3007.42     3014.80     80.36 o 
  -4   0  20     1791.63     1833.57     56.25 o 
  -2   0  20       93.52      116.15     19.97 o 
   0   0  20     3079.65     3516.66     84.50 o 
   2   0  20      606.45      574.91     39.93 o 
  -7   1  20     3747.68     3598.57    156.69 o 
  -5   1  20      350.81      379.88     21.51 o 
  -3   1  20     2273.11     2101.78    109.02 o 
  -1   1  20      208.45      221.93     17.38 o 
   1   1  20     5441.16     5482.36    170.09 o 
   3   1  20      239.27      222.84     20.63 o 
  -6   2  20     1771.56     1771.27     44.68 o 
  -4   2  20      634.95      694.42     52.11 o 
  -2   2  20     1373.99     1388.42     36.10 o 
   0   2  20     2695.26     2680.75     52.33 o 
   2   2  20      779.18      775.53     31.68 o 
  -7   3  20     2449.26     2407.02     77.92 o 
  -5   3  20     1446.39     1476.93    126.40 o 
  -3   3  20      574.91      581.63     49.31 o 
  -1   3  20     1454.16     1533.50     39.04 o 
   1   3  20     2284.18     2287.21     50.26 o 
   3   3  20      614.01      630.10     30.21 o 
  -6   4  20     1301.11     1417.33    159.37 o 
  -4   4  20      934.13      941.25     31.76 o 
  -2   4  20     3821.93     3879.57    156.84 o 
   0   4  20      465.20      449.99     23.49 o 
   2   4  20      776.93      811.04     32.70 o 
  -7   5  20      392.91      392.53     32.87 o 
  -5   5  20     2835.48     3026.23    135.63 o 
  -3   5  20      674.83      545.10     89.73 o 
  -1   5  20     2935.58     2900.20    122.06 o 
   1   5  20      569.42      646.97     31.05 o 
   3   5  20      598.00      587.08     42.13 o 
  -6   6  20      865.47      950.55     60.02 o 
  -4   6  20     1358.56     1425.09     95.21 o 
  -2   6  20     2047.57     1934.10     44.94 o 
   0   6  20      302.13      298.85     20.48 o 
   2   6  20     1342.38     1460.92     43.03 o 
  -5   7  20     1222.92     1242.11    159.49 o 
  -3   7  20      972.05      970.10    116.52 o 
  -1   7  20      763.25      697.32     28.56 o 
   1   7  20      864.40      832.72     32.23 o 
  -6   8  20      184.94      239.28     21.49 o 
  -4   8  20     1515.39     1537.45    142.33 o 
  -2   8  20      233.75      283.59     20.86 o 
   0   8  20      563.80      534.60     30.80 o 
   2   8  20     2175.58     2116.03     94.97 o 
  -5   9  20       93.09      115.41     17.12 o 
  -3   9  20     1071.21     1051.34     76.95 o 
  -1   9  20       40.97       44.63     11.69 o 
   1   9  20     1241.64     1277.28     75.00 o 
  -4  10  20      553.66      628.55     42.00 o 
  -2  10  20      122.75       97.10     15.35 o 
   0  10  20      408.36      384.24     23.92 o 
  -3  11  20      685.64      698.70     56.37 o 
  -1  11  20        1.18       10.25     10.12 o 
  -2  12  20        3.07        9.86     11.08 o 
  -7   1  21       48.75       32.51     12.73 o 
  -5   1  21      234.19      211.59     28.37 o 
  -3   1  21        1.28        5.36      8.51 o 
  -1   1  21        3.16       16.40      9.21 o 
   1   1  21        1.69       22.30     12.66 o 
  -6   2  21      767.47      782.89     39.45 o 
  -4   2  21       52.81       52.91     12.03 o 
  -2   2  21      319.14      377.29     27.76 o 
   0   2  21      336.85      375.87     28.49 o 
   2   2  21      532.12      539.73     28.31 o 
  -5   3  21      805.11      852.60     85.23 o 
  -3   3  21       97.77       80.74     12.96 o 
  -1   3  21      328.12      314.70     20.31 o 
   1   3  21      114.69      154.43     17.63 o 
  -6   4  21      737.06      766.68     74.15 o 
  -4   4  21       72.59       91.42     14.51 o 
  -2   4  21     1185.60     1184.09     61.24 o 
   0   4  21      217.68      190.60     18.55 o 
   2   4  21     1318.32     1368.94     42.50 o 
  -5   5  21       37.42       36.80     12.83 o 
  -3   5  21     1897.23     1842.85    123.94 o 
  -1   5  21     1276.49     1225.05     36.52 o 
   1   5  21      249.07      240.81     20.44 o 
  -6   6  21      313.88      326.70     25.57 o 
  -4   6  21      737.03      621.30    100.20 o 
  -2   6  21      772.62      752.14     30.33 o 
   0   6  21     1018.66     1044.02     43.10 o 
  -5   7  21        4.54        4.02     10.57 o 
  -3   7  21     1128.49     1016.70     35.16 o 
  -1   7  21      395.95      384.22     23.25 o 
   1   7  21      453.85      478.17     26.53 o 
  -4   8  21     1182.50     1083.83    189.93 o 
  -2   8  21        1.52        3.73      9.70 o 
   0   8  21     2189.17     2318.14     77.68 o 
  -3   9  21     1396.53     1340.60     41.36 o 
  -1   9  21      455.38      459.16     25.42 o 
  -2  10  21      147.94      144.88     18.34 o 
  -6   0  22      426.94      438.55     36.53 o 
  -2   0  22     1143.50     1101.60     49.19 o 
   0   0  22      285.14      329.70     31.17 o 
  -5   1  22     1842.13     1702.81     62.09 o 
  -3   1  22     1311.44     1471.21     69.15 o 
  -1   1  22     1717.35     1799.36     44.75 o 
   1   1  22       56.45       52.89     12.69 o 
  -6   2  22     1069.49     1031.72     50.89 o 
  -4   2  22      967.51     1041.37     59.66 o 
  -2   2  22     1167.96     1317.53     38.09 o 
   0   2  22      939.40      944.14     34.35 o 
  -5   3  22     2194.22     2281.49    180.92 o 
  -3   3  22     1142.31     1327.09     55.03 o 
  -1   3  22      363.04      390.12     23.57 o 
   1   3  22     1166.30     1174.31     47.60 o 
  -4   4  22      248.08      254.22     20.05 o 
  -2   4  22     1560.94     1770.26     65.26 o 
   0   4  22      355.17      373.18     23.35 o 
  -5   5  22     1719.87     1762.88     99.84 o 
  -3   5  22      977.17     1006.67     55.27 o 
  -1   5  22       25.10       27.27     15.34 o 
  -4   6  22      186.84      198.68     20.06 o 
  -2   6  22     1277.55     1231.61     65.75 o 
   0   6  22       48.75       70.62     20.70 o 
  -3   7  22      413.04      400.73     24.17 o 
  -1   7  22      100.05       90.34     21.92 o 
  -2   8  22      254.07      268.99     21.24 o 
  -3   1  23      347.43      387.41     33.60 o 
  -1   1  23       96.23       99.31     15.47 o 
  -4   2  23      129.28      113.96     22.65 o 
  -2   2  23       23.79       25.81     10.75 o 
  -3   3  23      196.23      177.03     26.30 o 
  -1   3  23      275.45      297.55     21.76 o 
  -2   4  23       25.91       46.51     18.02 o 
  -3   5  23       11.05       26.05     16.56 o 
                                                 
